# Supplementary material for: Local introduction and heterogeneous spatial spread of dengue-suppressing Wolbachia through an urban population of Aedes aegypti
Source: PLoS Biol. 2017 May 30;15(5):e2001894. doi: 10.1371/journal.pbio.2001894 (PMC5448718; doi:10.1371/journal.pbio.2001894)
Supplement: S1 Table — Total and infected Ae. aegypti within (onsite) and adjacent to (offsite) each release area. (XLSX) [file pbio.2001894.s006.xlsx]

## Sheet: Sheet1
	Onsite		Offsite
	# Ae. aegypti	# Infected	# Ae. aegypti	# Infected
Edge Hill/Whitfield (EHW)	1899	1651	4652	1943
Parramatta Park (PP)	5696	5068	13130	3416
Westcourt (WC)	1800	1296	9301	1617
