# Supplementary material for: Local introduction and heterogeneous spatial spread of dengue-suppressing Wolbachia through an urban population of Aedes aegypti
Source: PLoS Biol. 2017 May 30;15(5):e2001894. doi: 10.1371/journal.pbio.2001894 (PMC5448718; doi:10.1371/journal.pbio.2001894)
Supplement: S2 Table — Likelihood analyses of infection frequencies using data pooled over time and by distance from release sites. These analyses account for only binomial sampling variance. For each time interval, the pooled data are used to estimate the parameters r0, describing the position of the wave, and w, the wave width, in Eq (7). (XLSX) [file pbio.2001894.s007.xlsx]

## Sheet: Sheet1
			Edge Hill/Whitfield				Parramatta Park
	t (day)	Log(L)	r₀	w		Log(L)	r₀	w
	100	–38.5	91.5	2000		–71.7	50	1589
	115	–58.0	136.2	1321		–115.5	55.1	2000
	135	–125.4	314.7	444.3		–232.3	56.1	2000
	200	–424.8	384.7	356.6		–730.7	303.4	397.7
	275	–122.9		283.5		–170.0	337.8	309.4
	350	–346.1	449.9	391.2		–310.7	372.6	292.5
	475	–844.3	556.6	545.4		–533.3	398.3	372
	625	–151.1	558.8	488.2		–223.4	449.7	405
	800	–242.8	647.8	562.4		–315.7	478.6	417.4
