# Supplementary material for: Local introduction and heterogeneous spatial spread of dengue-suppressing Wolbachia through an urban population of Aedes aegypti
Source: PLoS Biol. 2017 May 30;15(5):e2001894. doi: 10.1371/journal.pbio.2001894 (PMC5448718; doi:10.1371/journal.pbio.2001894)
Supplement: S3 Table — EHW estimates of the parameters in Model (7) obtained with model (S1) to account for non-binomial sources of variation in infection frequencies via the parameter F. For each time interval, we provide Log(L) and the MLEs for r0 and w with interval-specific F (left), or with a common F = 0.226 (right). (XLSX) [file pbio.2001894.s008.xlsx]

## Sheet: Sheet1
	t	Log(L)	r	w	F	Log(L)	r	w
	100	–38.3562	91.0399	2000.	0.128235	–39.0337	91.7331	2000.
	115	–57.8472	128.954	1413.94	0.124992	–58.9938	101.488	1903.08
	135	–125.155	315.899	440.737	0.077406	–132.278	308.599	469.523
	200	–423.051	383.949	365.168	0.158181	–424.939	382.962	376.009
	275	–120.717	434.737	296.730	0.362661	–121.264	433.887	289.682
	350	–341.687	451.278	408.547	0.290895	–342.156	450.892	402.467
	475	–812.66	550.978	595.241	0.327044	–817.889	553.206	571.592
	625	–150.523	567.354	495.293	0.277855	–150.57	567.714	493.125
	800	–234.162	646.071	590.823	0.350582	–235.97	647.038	573.528
