# Supplementary material for: Local introduction and heterogeneous spatial spread of dengue-suppressing Wolbachia through an urban population of Aedes aegypti
Source: PLoS Biol. 2017 May 30;15(5):e2001894. doi: 10.1371/journal.pbio.2001894 (PMC5448718; doi:10.1371/journal.pbio.2001894)
Supplement: S5 Table — Estimates of wave speed per day (cd) and wave width (w) in four directions. The four rows correspond roughly to south, east, north and west in Fig 3. (XLSX) [file pbio.2001894.s010.xlsx]

## Sheet: Sheet1
	θ₀	θ₁	ℛ	cd	w	log (L)
			278.6	0.382	388.0	–330.5
			206.3	0.886	502.2	–727.5
			331.2	0.551	491.7	–383.3
			304.5	0.327	470.8	–688.7
