# Supplementary material for: Local introduction and heterogeneous spatial spread of dengue-suppressing Wolbachia through an urban population of Aedes aegypti
Source: PLoS Biol. 2017 May 30;15(5):e2001894. doi: 10.1371/journal.pbio.2001894 (PMC5448718; doi:10.1371/journal.pbio.2001894)
Supplement: S6 Table — WC estimates of the parameters in Model (7) obtained with model (S1) to account for non-binomial sources of variation in infection frequencies via the parameter F. For each time interval, we provide Log(L) and the MLEs for r0 and w with interval-specific F (left), or with a common F = 0.1 (right). (XLSX) [file pbio.2001894.s011.xlsx]

## Sheet: Sheet1
t	log(L)	r	w	F	log(L)	r	w
100	–19.4679	50.	468.109	0.177368	–19.4732	50.	476.654
115	–34.3065	50.	700.378	0.00716116	–37.6826	50.	817.94
135	–86.8115	86.1339	464.019	0.545597	–90.3449	79.2386	612.647
200	–359.087	167.717	310.075	0.158679	–359.129	168.664	330.531
275	–131.719	180.186	599.813	0.465972	–139.306	172.948	491.932
350	–225.631	181.243	503.06	0.374192	–231.934	109.394	1299.14
475	–459.857	121.161	1057.85	0.259675	–463.253	122.025	1024.63
625	–183.034	113.543	1153.68	0.218701	–183.168	113.568	1155.71
800	–472.908	144.767	2000.	0.457828	–511.48	113.826	2000.
