# Supplementary material for: Local introduction and heterogeneous spatial spread of dengue-suppressing Wolbachia through an urban population of Aedes aegypti
Source: PLoS Biol. 2017 May 30;15(5):e2001894. doi: 10.1371/journal.pbio.2001894 (PMC5448718; doi:10.1371/journal.pbio.2001894)
Supplement: S7 Table — I was calculated as a measure of spatial autocorrelation in trap yields of all Ae. aegypti, all infected Ae. aegypti, and all uninfected Ae. aegypti, and in trap infection frequencies. Shaded cells indicate statistical significance at P < 0.05. (XLSX) [file pbio.2001894.s012.xlsx]

## Sheet: Sheet1
		# Ae. aegypti	# Infected	# Uninfected	p
Edge Hill/Whitfield	D1	-0.018	0.024	0.009	0.068
	W1	0.038	0.034	0.078	0.155
	D2	0.028	0.011	0.036	0.158
	W2	0.135	0.241	0.244	0.365
Parramatta Park	D1	-0.107	0.108	-0.092	0.171
	W1	0.009	0.078	0.029	0.279
	D2	0.074	0.071	0.074	0.140
	W2	0.171	0.250	0.320	0.598
Westcourt	D1	0.038	0.405	0.177	0.876
	W1	0.005	0.142	0.121	0.648
P ≤ 0.05	D2	0.012	0.207	0.063	0.352
P ≤ 0.005	W2	0.035	0.048	0.062	0.431
