# Supplementary material for: Local introduction and heterogeneous spatial spread of dengue-suppressing Wolbachia through an urban population of Aedes aegypti
Source: PLoS Biol. 2017 May 30;15(5):e2001894. doi: 10.1371/journal.pbio.2001894 (PMC5448718; doi:10.1371/journal.pbio.2001894)
Supplement: S8 Table — Housing variables (i) and habitat quality (ii) were averaged over 100 m radii. Shaded cells indicate statistical significance at P < 0.05. Distance units are in metres, housing variables are scored between 0 and 1, and habitat quality is scored between 0 and 3. Coefficients are presented in logit scale. Distance from the release zone (distance) was the only robust predictor of the infection. (XLSX) [file pbio.2001894.s013.xlsx]

## Sheet: Sheet1
				Edge Hill/Whitfield				Parramatta Park
			D1	W1	D2	W2	D1	W1	D2	W2
	i)	intercept	0.387	1.104	1.74	4.071	-0.27	1.429	2.857	1.805
		distance	-0.011	-0.006	-0.011	-0.009	-0.01	-0.012	-0.012	-0.008
		screened	x	x	x	-2.49	x	x	x	x
		low set	x	x	x	x	x	-7.595	-5.344	x
		distance*low set	x	x	x	x	x	0.022	x	x
	ii)	intercept	2.957	1.104	1.74	4.954	-0.27	0.025	1.506	2.419
		distance	-0.011	-0.006	-0.011	-0.008	-0.01	-0.008	-0.011	-0.009
		low-quality habitat	-1.316	x	x	-1.409	x	x	x	x
