# Supplementary material for: Local introduction and heterogeneous spatial spread of dengue-suppressing Wolbachia through an urban population of Aedes aegypti
Source: PLoS Biol. 2017 May 30;15(5):e2001894. doi: 10.1371/journal.pbio.2001894 (PMC5448718; doi:10.1371/journal.pbio.2001894)
Supplement: S1 Data — (XLSX) [file pbio.2001894.s016.xlsx]

## Sheet: trap collections ehw
site	date	lat	long	aegypti	wolbachia
EHW	2012-05-18	-16.9065	145.739	3	3
EHW	2012-05-25	-16.9065	145.739	2	2
EHW	2012-06-01	-16.9065	145.739	4	4
EHW	2012-06-08	-16.9065	145.739	5	5
EHW	2012-06-15	-16.9065	145.739	1	0
EHW	2012-06-22	-16.9065	145.739	4	4
EHW	2012-06-29	-16.9065	145.739	4	4
EHW	2012-09-17	-16.9043	145.746	0	0
EHW	2012-09-17	-16.8997	145.731	0	0
EHW	2012-09-24	-16.8997	145.731	0	0
EHW	2012-10-03	-16.9068	145.737	0	0
EHW	2012-10-03	-16.9061	145.74	0	0
EHW	2012-10-03	-16.9059	145.737	0	0
EHW	2012-10-03	-16.905	145.737	0	0
EHW	2012-10-03	-16.9048	145.735	0	0
EHW	2012-10-03	-16.9046	145.732	0	0
EHW	2012-10-03	-16.9044	145.74	0	0
EHW	2012-10-03	-16.904	145.732	0	0
EHW	2012-10-03	-16.904	145.738	0	0
EHW	2012-10-03	-16.9036	145.734	0	0
EHW	2012-10-03	-16.903	145.73	0	0
EHW	2012-10-03	-16.9029	145.732	0	0
EHW	2012-10-03	-16.9017	145.731	0	0
EHW	2012-10-03	-16.9014	145.73	0	0
EHW	2012-10-03	-16.9027	145.741	0	0
EHW	2012-10-03	-16.9016	145.741	0	0
EHW	2012-10-10	-16.9071	145.733	0	0
EHW	2012-10-10	-16.907	145.735	0	0
EHW	2012-10-10	-16.9068	145.737	0	0
EHW	2012-10-10	-16.9061	145.74	0	0
EHW	2012-10-10	-16.9056	145.74	0	0
EHW	2012-10-10	-16.9052	145.739	0	0
EHW	2012-10-10	-16.905	145.737	0	0
EHW	2012-10-10	-16.9048	145.735	0	0
EHW	2012-10-10	-16.9046	145.732	0	0
EHW	2012-10-10	-16.9044	145.74	0	0
EHW	2012-10-10	-16.904	145.732	0	0
EHW	2012-10-10	-16.904	145.738	0	0
EHW	2012-10-10	-16.9036	145.734	0	0
EHW	2012-10-10	-16.903	145.73	0	0
EHW	2012-10-10	-16.9029	145.732	0	0
EHW	2012-10-10	-16.902	145.737	0	0
EHW	2012-10-10	-16.9017	145.731	0	0
EHW	2012-10-10	-16.9016	145.738	0	0
EHW	2012-10-10	-16.9016	145.738	0	0
EHW	2012-10-10	-16.9014	145.733	0	0
EHW	2012-10-10	-16.9014	145.73	0	0
EHW	2012-10-10	-16.8997	145.742	0	0
EHW	2012-10-10	-16.9027	145.741	0	0
EHW	2012-10-10	-16.9016	145.741	0	0
EHW	2012-10-17	-16.9071	145.733	0	0
EHW	2012-10-17	-16.907	145.735	0	0
EHW	2012-10-17	-16.907	145.739	0	0
EHW	2012-10-17	-16.9068	145.737	0	0
EHW	2012-10-17	-16.9061	145.74	0	0
EHW	2012-10-17	-16.9059	145.737	0	0
EHW	2012-10-17	-16.9056	145.74	0	0
EHW	2012-10-17	-16.9052	145.739	0	0
EHW	2012-10-17	-16.905	145.737	0	0
EHW	2012-10-17	-16.9048	145.735	0	0
EHW	2012-10-17	-16.9046	145.732	0	0
EHW	2012-10-17	-16.9044	145.74	0	0
EHW	2012-10-17	-16.904	145.732	0	0
EHW	2012-10-17	-16.9036	145.734	0	0
EHW	2012-10-17	-16.903	145.73	0	0
EHW	2012-10-17	-16.9029	145.732	0	0
EHW	2012-10-17	-16.9028	145.736	0	0
EHW	2012-10-17	-16.902	145.737	0	0
EHW	2012-10-17	-16.9019	145.739	0	0
EHW	2012-10-17	-16.9017	145.731	0	0
EHW	2012-10-17	-16.9016	145.738	0	0
EHW	2012-10-17	-16.9016	145.738	0	0
EHW	2012-10-17	-16.9014	145.733	0	0
EHW	2012-10-17	-16.9014	145.73	0	0
EHW	2012-10-17	-16.901	145.735	0	0
EHW	2012-10-17	-16.8997	145.742	0	0
EHW	2012-10-17	-16.9045	145.738	0	0
EHW	2012-10-17	-16.9027	145.741	0	0
EHW	2012-10-17	-16.9016	145.741	0	0
EHW	2012-10-24	-16.9071	145.733	0	0
EHW	2012-10-24	-16.907	145.735	0	0
EHW	2012-10-24	-16.907	145.739	0	0
EHW	2012-10-24	-16.9068	145.737	0	0
EHW	2012-10-24	-16.9061	145.74	0	0
EHW	2012-10-24	-16.9059	145.737	0	0
EHW	2012-10-24	-16.9056	145.74	0	0
EHW	2012-10-24	-16.9052	145.739	0	0
EHW	2012-10-24	-16.905	145.737	0	0
EHW	2012-10-24	-16.9048	145.735	0	0
EHW	2012-10-24	-16.9046	145.732	0	0
EHW	2012-10-24	-16.9044	145.74	0	0
EHW	2012-10-24	-16.904	145.732	0	0
EHW	2012-10-24	-16.9036	145.734	0	0
EHW	2012-10-24	-16.903	145.73	0	0
EHW	2012-10-24	-16.9029	145.732	0	0
EHW	2012-10-24	-16.9028	145.736	0	0
EHW	2012-10-24	-16.9019	145.739	0	0
EHW	2012-10-24	-16.9017	145.731	0	0
EHW	2012-10-24	-16.9016	145.738	0	0
EHW	2012-10-24	-16.9016	145.738	0	0
EHW	2012-10-24	-16.9014	145.733	0	0
EHW	2012-10-24	-16.9014	145.73	0	0
EHW	2012-10-24	-16.901	145.735	0	0
EHW	2012-10-24	-16.8997	145.742	0	0
EHW	2012-10-24	-16.9045	145.738	0	0
EHW	2012-10-24	-16.9027	145.741	0	0
EHW	2012-10-24	-16.9016	145.741	0	0
EHW	2012-10-31	-16.9071	145.733	0	0
EHW	2012-10-31	-16.907	145.735	0	0
EHW	2012-10-31	-16.907	145.739	0	0
EHW	2012-10-31	-16.9068	145.737	0	0
EHW	2012-10-31	-16.9061	145.74	0	0
EHW	2012-10-31	-16.9059	145.737	0	0
EHW	2012-10-31	-16.9056	145.74	0	0
EHW	2012-10-31	-16.9052	145.739	0	0
EHW	2012-10-31	-16.905	145.737	0	0
EHW	2012-10-31	-16.9048	145.735	0	0
EHW	2012-10-31	-16.9046	145.732	0	0
EHW	2012-10-31	-16.9044	145.74	0	0
EHW	2012-10-31	-16.904	145.732	0	0
EHW	2012-10-31	-16.9036	145.734	0	0
EHW	2012-10-31	-16.903	145.73	0	0
EHW	2012-10-31	-16.9029	145.732	0	0
EHW	2012-10-31	-16.9028	145.736	0	0
EHW	2012-10-31	-16.902	145.737	0	0
EHW	2012-10-31	-16.9019	145.739	0	0
EHW	2012-10-31	-16.9017	145.731	0	0
EHW	2012-10-31	-16.9016	145.738	0	0
EHW	2012-10-31	-16.9016	145.738	0	0
EHW	2012-10-31	-16.9014	145.733	0	0
EHW	2012-10-31	-16.9014	145.73	0	0
EHW	2012-10-31	-16.901	145.735	0	0
EHW	2012-10-31	-16.8997	145.742	0	0
EHW	2012-10-31	-16.9045	145.738	0	0
EHW	2012-10-31	-16.9027	145.741	0	0
EHW	2012-10-31	-16.9016	145.741	0	0
EHW	2012-11-07	-16.9071	145.733	0	0
EHW	2012-11-07	-16.907	145.739	0	0
EHW	2012-11-07	-16.9068	145.737	0	0
EHW	2012-11-07	-16.9061	145.74	0	0
EHW	2012-11-07	-16.9056	145.74	0	0
EHW	2012-11-07	-16.905	145.737	0	0
EHW	2012-11-07	-16.9048	145.735	0	0
EHW	2012-11-07	-16.9046	145.732	0	0
EHW	2012-11-07	-16.9044	145.74	0	0
EHW	2012-11-07	-16.904	145.732	0	0
EHW	2012-11-07	-16.9036	145.734	0	0
EHW	2012-11-07	-16.903	145.73	0	0
EHW	2012-11-07	-16.9029	145.732	0	0
EHW	2012-11-07	-16.9028	145.736	0	0
EHW	2012-11-07	-16.902	145.737	0	0
EHW	2012-11-07	-16.9019	145.739	0	0
EHW	2012-11-07	-16.9017	145.731	0	0
EHW	2012-11-07	-16.9016	145.738	0	0
EHW	2012-11-07	-16.9016	145.738	0	0
EHW	2012-11-07	-16.9014	145.733	0	0
EHW	2012-11-07	-16.9014	145.73	0	0
EHW	2012-11-07	-16.901	145.735	0	0
EHW	2012-11-07	-16.8997	145.742	0	0
EHW	2012-11-07	-16.9045	145.738	0	0
EHW	2012-11-07	-16.9027	145.741	0	0
EHW	2012-11-07	-16.9016	145.741	0	0
EHW	2012-11-14	-16.9071	145.733	0	0
EHW	2012-11-14	-16.907	145.735	0	0
EHW	2012-11-14	-16.907	145.739	0	0
EHW	2012-11-14	-16.9068	145.737	0	0
EHW	2012-11-14	-16.9061	145.74	0	0
EHW	2012-11-14	-16.9056	145.74	0	0
EHW	2012-11-14	-16.9052	145.739	0	0
EHW	2012-11-14	-16.905	145.737	0	0
EHW	2012-11-14	-16.9048	145.735	0	0
EHW	2012-11-14	-16.9046	145.732	0	0
EHW	2012-11-14	-16.9044	145.74	0	0
EHW	2012-11-14	-16.904	145.732	0	0
EHW	2012-11-14	-16.9036	145.734	0	0
EHW	2012-11-14	-16.903	145.73	0	0
EHW	2012-11-14	-16.9029	145.732	0	0
EHW	2012-11-14	-16.9028	145.736	0	0
EHW	2012-11-14	-16.9022	145.732	0	0
EHW	2012-11-14	-16.902	145.737	0	0
EHW	2012-11-14	-16.9019	145.739	0	0
EHW	2012-11-14	-16.9017	145.731	0	0
EHW	2012-11-14	-16.9016	145.738	0	0
EHW	2012-11-14	-16.9014	145.733	0	0
EHW	2012-11-14	-16.9014	145.73	0	0
EHW	2012-11-14	-16.901	145.735	0	0
EHW	2012-11-14	-16.8997	145.742	0	0
EHW	2012-11-14	-16.9045	145.738	0	0
EHW	2012-11-14	-16.9027	145.741	0	0
EHW	2012-11-14	-16.9016	145.741	0	0
EHW	2012-11-21	-16.9071	145.733	0	0
EHW	2012-11-21	-16.907	145.735	0	0
EHW	2012-11-21	-16.907	145.739	0	0
EHW	2012-11-21	-16.9068	145.737	0	0
EHW	2012-11-21	-16.9061	145.74	0	0
EHW	2012-11-21	-16.9056	145.74	0	0
EHW	2012-11-21	-16.9052	145.739	0	0
EHW	2012-11-21	-16.905	145.737	0	0
EHW	2012-11-21	-16.9048	145.735	0	0
EHW	2012-11-21	-16.9046	145.732	0	0
EHW	2012-11-21	-16.9044	145.74	0	0
EHW	2012-11-21	-16.904	145.732	0	0
EHW	2012-11-21	-16.9036	145.734	0	0
EHW	2012-11-21	-16.903	145.73	0	0
EHW	2012-11-21	-16.9029	145.732	0	0
EHW	2012-11-21	-16.9028	145.736	0	0
EHW	2012-11-21	-16.9022	145.732	0	0
EHW	2012-11-21	-16.9019	145.739	0	0
EHW	2012-11-21	-16.9017	145.731	0	0
EHW	2012-11-21	-16.9016	145.738	0	0
EHW	2012-11-21	-16.9016	145.738	0	0
EHW	2012-11-21	-16.9014	145.733	0	0
EHW	2012-11-21	-16.9014	145.73	0	0
EHW	2012-11-21	-16.901	145.735	0	0
EHW	2012-11-21	-16.8997	145.742	0	0
EHW	2012-11-21	-16.9045	145.738	0	0
EHW	2012-11-21	-16.9027	145.741	0	0
EHW	2012-11-21	-16.9016	145.741	0	0
EHW	2012-11-28	-16.9071	145.733	0	0
EHW	2012-11-28	-16.907	145.735	0	0
EHW	2012-11-28	-16.907	145.739	0	0
EHW	2012-11-28	-16.9068	145.737	0	0
EHW	2012-11-28	-16.9061	145.74	0	0
EHW	2012-11-28	-16.9056	145.74	0	0
EHW	2012-11-28	-16.9052	145.739	0	0
EHW	2012-11-28	-16.905	145.737	0	0
EHW	2012-11-28	-16.9048	145.735	0	0
EHW	2012-11-28	-16.9046	145.732	0	0
EHW	2012-11-28	-16.9044	145.74	0	0
EHW	2012-11-28	-16.904	145.732	0	0
EHW	2012-11-28	-16.9036	145.734	0	0
EHW	2012-11-28	-16.903	145.73	0	0
EHW	2012-11-28	-16.9029	145.732	0	0
EHW	2012-11-28	-16.9028	145.736	0	0
EHW	2012-11-28	-16.9022	145.732	0	0
EHW	2012-11-28	-16.902	145.737	0	0
EHW	2012-11-28	-16.9019	145.739	0	0
EHW	2012-11-28	-16.9017	145.731	0	0
EHW	2012-11-28	-16.9016	145.738	0	0
EHW	2012-11-28	-16.9016	145.738	0	0
EHW	2012-11-28	-16.9014	145.733	0	0
EHW	2012-11-28	-16.9014	145.73	0	0
EHW	2012-11-28	-16.901	145.735	0	0
EHW	2012-11-28	-16.8997	145.742	0	0
EHW	2012-11-28	-16.9045	145.738	0	0
EHW	2012-11-28	-16.9027	145.741	0	0
EHW	2012-11-28	-16.9016	145.741	0	0
EHW	2012-12-05	-16.9071	145.733	0	0
EHW	2012-12-05	-16.907	145.735	0	0
EHW	2012-12-05	-16.907	145.739	0	0
EHW	2012-12-05	-16.9068	145.737	0	0
EHW	2012-12-05	-16.9061	145.74	0	0
EHW	2012-12-05	-16.9059	145.737	0	0
EHW	2012-12-05	-16.9056	145.74	0	0
EHW	2012-12-05	-16.9052	145.739	0	0
EHW	2012-12-05	-16.905	145.737	0	0
EHW	2012-12-05	-16.9048	145.735	0	0
EHW	2012-12-05	-16.9046	145.732	0	0
EHW	2012-12-05	-16.9044	145.74	0	0
EHW	2012-12-05	-16.904	145.732	0	0
EHW	2012-12-05	-16.9036	145.734	0	0
EHW	2012-12-05	-16.903	145.73	0	0
EHW	2012-12-05	-16.9029	145.732	0	0
EHW	2012-12-05	-16.9028	145.736	0	0
EHW	2012-12-05	-16.9022	145.732	0	0
EHW	2012-12-05	-16.902	145.737	0	0
EHW	2012-12-05	-16.9019	145.739	0	0
EHW	2012-12-05	-16.9017	145.731	0	0
EHW	2012-12-05	-16.9016	145.738	0	0
EHW	2012-12-05	-16.9016	145.738	0	0
EHW	2012-12-05	-16.9014	145.733	0	0
EHW	2012-12-05	-16.9014	145.73	0	0
EHW	2012-12-05	-16.901	145.735	0	0
EHW	2012-12-05	-16.8997	145.742	0	0
EHW	2012-12-05	-16.9045	145.738	0	0
EHW	2012-12-05	-16.9027	145.741	0	0
EHW	2012-12-05	-16.9016	145.741	0	0
EHW	2012-12-12	-16.9102	145.73	0	0
EHW	2012-12-12	-16.91	145.729	0	0
EHW	2012-12-12	-16.9093	145.731	0	0
EHW	2012-12-12	-16.9078	145.732	0	0
EHW	2012-12-12	-16.9071	145.733	0	0
EHW	2012-12-12	-16.907	145.735	0	0
EHW	2012-12-12	-16.907	145.739	0	0
EHW	2012-12-12	-16.9068	145.737	0	0
EHW	2012-12-12	-16.9061	145.74	0	0
EHW	2012-12-12	-16.9059	145.737	0	0
EHW	2012-12-12	-16.9056	145.74	0	0
EHW	2012-12-12	-16.9052	145.739	0	0
EHW	2012-12-12	-16.905	145.737	0	0
EHW	2012-12-12	-16.9049	145.725	0	0
EHW	2012-12-12	-16.9048	145.735	0	0
EHW	2012-12-12	-16.9046	145.726	0	0
EHW	2012-12-12	-16.9046	145.732	0	0
EHW	2012-12-12	-16.9045	145.743	0	0
EHW	2012-12-12	-16.9044	145.74	0	0
EHW	2012-12-12	-16.9043	145.746	0	0
EHW	2012-12-12	-16.904	145.744	0	0
EHW	2012-12-12	-16.904	145.732	0	0
EHW	2012-12-12	-16.9037	145.727	0	0
EHW	2012-12-12	-16.9036	145.734	0	0
EHW	2012-12-12	-16.9031	145.728	0	0
EHW	2012-12-12	-16.903	145.73	0	0
EHW	2012-12-12	-16.9029	145.732	0	0
EHW	2012-12-12	-16.9028	145.736	0	0
EHW	2012-12-12	-16.9022	145.732	0	0
EHW	2012-12-12	-16.902	145.737	0	0
EHW	2012-12-12	-16.9019	145.739	0	0
EHW	2012-12-12	-16.9017	145.731	0	0
EHW	2012-12-12	-16.9016	145.738	0	0
EHW	2012-12-12	-16.9014	145.733	0	0
EHW	2012-12-12	-16.9014	145.73	0	0
EHW	2012-12-12	-16.901	145.735	0	0
EHW	2012-12-12	-16.9006	145.742	0	0
EHW	2012-12-12	-16.8998	145.734	0	0
EHW	2012-12-12	-16.8997	145.742	0	0
EHW	2012-12-12	-16.8992	145.729	0	0
EHW	2012-12-12	-16.8987	145.741	0	0
EHW	2012-12-12	-16.8985	145.729	0	0
EHW	2012-12-12	-16.8978	145.734	0	0
EHW	2012-12-12	-16.8977	145.729	0	0
EHW	2012-12-12	-16.8976	145.741	0	0
EHW	2012-12-12	-16.8971	145.734	0	0
EHW	2012-12-12	-16.8967	145.742	0	0
EHW	2012-12-12	-16.8962	145.734	0	0
EHW	2012-12-12	-16.8956	145.729	0	0
EHW	2012-12-12	-16.9043	145.727	0	0
EHW	2012-12-12	-16.9045	145.738	0	0
EHW	2012-12-12	-16.9027	145.741	0	0
EHW	2012-12-12	-16.9016	145.741	0	0
EHW	2012-12-12	-16.909	145.731	0	0
EHW	2012-12-13	-16.8987	145.734	0	0
EHW	2012-12-19	-16.9102	145.73	0	0
EHW	2012-12-19	-16.91	145.729	0	0
EHW	2012-12-19	-16.9093	145.731	0	0
EHW	2012-12-19	-16.9078	145.732	0	0
EHW	2012-12-19	-16.9071	145.733	0	0
EHW	2012-12-19	-16.907	145.735	0	0
EHW	2012-12-19	-16.907	145.739	0	0
EHW	2012-12-19	-16.9068	145.737	0	0
EHW	2012-12-19	-16.9061	145.74	0	0
EHW	2012-12-19	-16.9059	145.737	0	0
EHW	2012-12-19	-16.9056	145.74	0	0
EHW	2012-12-19	-16.9052	145.739	0	0
EHW	2012-12-19	-16.905	145.737	0	0
EHW	2012-12-19	-16.9049	145.725	0	0
EHW	2012-12-19	-16.9048	145.735	0	0
EHW	2012-12-19	-16.9046	145.726	0	0
EHW	2012-12-19	-16.9046	145.732	0	0
EHW	2012-12-19	-16.9045	145.743	0	0
EHW	2012-12-19	-16.9044	145.74	0	0
EHW	2012-12-19	-16.9043	145.746	0	0
EHW	2012-12-19	-16.904	145.744	0	0
EHW	2012-12-19	-16.904	145.732	0	0
EHW	2012-12-19	-16.904	145.745	0	0
EHW	2012-12-19	-16.9037	145.727	0	0
EHW	2012-12-19	-16.9036	145.734	0	0
EHW	2012-12-19	-16.9031	145.728	0	0
EHW	2012-12-19	-16.903	145.73	0	0
EHW	2012-12-19	-16.9029	145.732	0	0
EHW	2012-12-19	-16.9028	145.736	0	0
EHW	2012-12-19	-16.9022	145.732	0	0
EHW	2012-12-19	-16.902	145.737	0	0
EHW	2012-12-19	-16.9019	145.739	0	0
EHW	2012-12-19	-16.9017	145.731	0	0
EHW	2012-12-19	-16.9016	145.738	0	0
EHW	2012-12-19	-16.9014	145.733	0	0
EHW	2012-12-19	-16.9014	145.73	0	0
EHW	2012-12-19	-16.901	145.735	0	0
EHW	2012-12-19	-16.9006	145.742	0	0
EHW	2012-12-19	-16.8998	145.734	0	0
EHW	2012-12-19	-16.8997	145.742	0	0
EHW	2012-12-19	-16.8992	145.729	0	0
EHW	2012-12-19	-16.8987	145.741	0	0
EHW	2012-12-19	-16.8987	145.734	0	0
EHW	2012-12-19	-16.8985	145.729	0	0
EHW	2012-12-19	-16.8978	145.734	0	0
EHW	2012-12-19	-16.8977	145.729	0	0
EHW	2012-12-19	-16.8976	145.741	0	0
EHW	2012-12-19	-16.8971	145.734	0	0
EHW	2012-12-19	-16.8967	145.742	0	0
EHW	2012-12-19	-16.8965	145.728	0	0
EHW	2012-12-19	-16.8962	145.734	0	0
EHW	2012-12-19	-16.8956	145.729	0	0
EHW	2012-12-19	-16.9043	145.727	0	0
EHW	2012-12-19	-16.9045	145.738	0	0
EHW	2012-12-19	-16.9027	145.741	0	0
EHW	2012-12-19	-16.9016	145.741	0	0
EHW	2012-12-21	-16.909	145.731	0	0
EHW	2013-01-02	-16.9077	145.728	0	0
EHW	2013-01-03	-16.9102	145.73	0	0
EHW	2013-01-03	-16.91	145.729	0	0
EHW	2013-01-03	-16.9093	145.731	0	0
EHW	2013-01-03	-16.9078	145.732	0	0
EHW	2013-01-03	-16.9071	145.733	10	0
EHW	2013-01-03	-16.907	145.735	0	0
EHW	2013-01-03	-16.907	145.739	0	0
EHW	2013-01-03	-16.9068	145.737	0	0
EHW	2013-01-03	-16.9061	145.74	0	0
EHW	2013-01-03	-16.9059	145.737	0	0
EHW	2013-01-03	-16.9056	145.74	0	0
EHW	2013-01-03	-16.9052	145.739	0	0
EHW	2013-01-03	-16.905	145.737	0	0
EHW	2013-01-03	-16.9048	145.735	0	0
EHW	2013-01-03	-16.9046	145.726	0	0
EHW	2013-01-03	-16.9046	145.732	1	0
EHW	2013-01-03	-16.9045	145.743	0	0
EHW	2013-01-03	-16.9044	145.74	0	0
EHW	2013-01-03	-16.9043	145.746	0	0
EHW	2013-01-03	-16.904	145.744	0	0
EHW	2013-01-03	-16.904	145.732	6	0
EHW	2013-01-03	-16.904	145.745	0	0
EHW	2013-01-03	-16.9037	145.727	0	0
EHW	2013-01-03	-16.9036	145.734	0	0
EHW	2013-01-03	-16.903	145.73	0	0
EHW	2013-01-03	-16.9029	145.732	1	0
EHW	2013-01-03	-16.9028	145.736	0	0
EHW	2013-01-03	-16.9022	145.732	11	0
EHW	2013-01-03	-16.902	145.737	0	0
EHW	2013-01-03	-16.9019	145.739	0	0
EHW	2013-01-03	-16.9016	145.738	0	0
EHW	2013-01-03	-16.9016	145.738	8	0
EHW	2013-01-03	-16.9014	145.733	18	0
EHW	2013-01-03	-16.9014	145.73	3	0
EHW	2013-01-03	-16.901	145.735	0	0
EHW	2013-01-03	-16.8997	145.742	0	0
EHW	2013-01-03	-16.8992	145.729	0	0
EHW	2013-01-03	-16.8987	145.741	0	0
EHW	2013-01-03	-16.8987	145.734	0	0
EHW	2013-01-03	-16.8985	145.729	0	0
EHW	2013-01-03	-16.8978	145.734	0	0
EHW	2013-01-03	-16.8977	145.729	0	0
EHW	2013-01-03	-16.8976	145.741	0	0
EHW	2013-01-03	-16.8971	145.734	0	0
EHW	2013-01-03	-16.8967	145.742	0	0
EHW	2013-01-03	-16.8965	145.728	0	0
EHW	2013-01-03	-16.8956	145.729	0	0
EHW	2013-01-03	-16.9045	145.738	0	0
EHW	2013-01-03	-16.9027	145.741	0	0
EHW	2013-01-03	-16.909	145.731	0	0
EHW	2013-01-08	-16.9077	145.728	1	0
EHW	2013-01-09	-16.9102	145.73	0	0
EHW	2013-01-09	-16.91	145.729	2	0
EHW	2013-01-09	-16.9071	145.733	2	0
EHW	2013-01-09	-16.907	145.735	2	0
EHW	2013-01-09	-16.907	145.739	0	0
EHW	2013-01-09	-16.9068	145.737	0	0
EHW	2013-01-09	-16.9061	145.74	2	0
EHW	2013-01-09	-16.9059	145.737	0	0
EHW	2013-01-09	-16.9056	145.74	2	0
EHW	2013-01-09	-16.9052	145.739	0	0
EHW	2013-01-09	-16.905	145.737	0	0
EHW	2013-01-09	-16.9049	145.725	0	0
EHW	2013-01-09	-16.9048	145.735	0	0
EHW	2013-01-09	-16.9046	145.726	1	0
EHW	2013-01-09	-16.9046	145.732	0	0
EHW	2013-01-09	-16.9045	145.743	5	0
EHW	2013-01-09	-16.9044	145.74	5	0
EHW	2013-01-09	-16.9043	145.746	2	0
EHW	2013-01-09	-16.904	145.744	3	0
EHW	2013-01-09	-16.904	145.732	11	1
EHW	2013-01-09	-16.904	145.745	0	0
EHW	2013-01-09	-16.9037	145.727	0	0
EHW	2013-01-09	-16.9036	145.734	7	0
EHW	2013-01-09	-16.9031	145.728	0	0
EHW	2013-01-09	-16.903	145.73	0	0
EHW	2013-01-09	-16.9029	145.732	0	0
EHW	2013-01-09	-16.9028	145.736	2	0
EHW	2013-01-09	-16.9022	145.732	6	0
EHW	2013-01-09	-16.902	145.737	0	0
EHW	2013-01-09	-16.9019	145.739	0	0
EHW	2013-01-09	-16.9017	145.731	0	0
EHW	2013-01-09	-16.9016	145.738	11	0
EHW	2013-01-09	-16.9016	145.738	2	0
EHW	2013-01-09	-16.9014	145.733	4	0
EHW	2013-01-09	-16.9014	145.73	1	0
EHW	2013-01-09	-16.901	145.735	7	0
EHW	2013-01-09	-16.9006	145.742	2	0
EHW	2013-01-09	-16.8998	145.734	7	0
EHW	2013-01-09	-16.8997	145.742	4	0
EHW	2013-01-09	-16.8992	145.729	5	0
EHW	2013-01-09	-16.8987	145.741	4	0
EHW	2013-01-09	-16.8987	145.734	2	0
EHW	2013-01-09	-16.8978	145.734	1	0
EHW	2013-01-09	-16.8977	145.729	0	0
EHW	2013-01-09	-16.8976	145.741	1	0
EHW	2013-01-09	-16.8971	145.734	0	0
EHW	2013-01-09	-16.8967	145.742	1	0
EHW	2013-01-09	-16.8965	145.728	1	0
EHW	2013-01-09	-16.8962	145.734	0	0
EHW	2013-01-09	-16.8956	145.729	0	0
EHW	2013-01-09	-16.9043	145.727	0	0
EHW	2013-01-09	-16.9045	145.738	7	0
EHW	2013-01-09	-16.9027	145.741	1	0
EHW	2013-01-09	-16.9016	145.741	1	0
EHW	2013-01-15	-16.9077	145.728	0	0
EHW	2013-01-15	-16.8975	145.724	1	0
EHW	2013-01-16	-16.9102	145.73	4	0
EHW	2013-01-16	-16.91	145.729	1	0
EHW	2013-01-16	-16.9093	145.731	3	0
EHW	2013-01-16	-16.9078	145.732	6	0
EHW	2013-01-16	-16.9071	145.733	4	0
EHW	2013-01-16	-16.907	145.735	10	3
EHW	2013-01-16	-16.907	145.739	0	0
EHW	2013-01-16	-16.9068	145.737	2	0
EHW	2013-01-16	-16.9061	145.74	3	1
EHW	2013-01-16	-16.9059	145.737	10	7
EHW	2013-01-16	-16.9056	145.74	12	8
EHW	2013-01-16	-16.9048	145.735	3	3
EHW	2013-01-16	-16.9046	145.726	0	0
EHW	2013-01-16	-16.9046	145.732	0	0
EHW	2013-01-16	-16.9044	145.74	20	9
EHW	2013-01-16	-16.9043	145.746	4	1
EHW	2013-01-16	-16.904	145.744	0	0
EHW	2013-01-16	-16.904	145.732	2	0
EHW	2013-01-16	-16.904	145.745	10	0
EHW	2013-01-16	-16.9037	145.727	2	0
EHW	2013-01-16	-16.9036	145.734	2	0
EHW	2013-01-16	-16.903	145.73	0	0
EHW	2013-01-16	-16.9029	145.732	2	1
EHW	2013-01-16	-16.9028	145.736	7	3
EHW	2013-01-16	-16.9022	145.732	7	0
EHW	2013-01-16	-16.902	145.737	2	1
EHW	2013-01-16	-16.9019	145.739	0	0
EHW	2013-01-16	-16.9017	145.731	0	0
EHW	2013-01-16	-16.9016	145.738	35	10
EHW	2013-01-16	-16.9016	145.738	0	0
EHW	2013-01-16	-16.9014	145.733	6	0
EHW	2013-01-16	-16.9014	145.73	2	0
EHW	2013-01-16	-16.901	145.735	17	9
EHW	2013-01-16	-16.9006	145.742	5	0
EHW	2013-01-16	-16.8998	145.734	4	0
EHW	2013-01-16	-16.8997	145.742	8	0
EHW	2013-01-16	-16.8992	145.729	7	0
EHW	2013-01-16	-16.8987	145.741	7	0
EHW	2013-01-16	-16.8987	145.734	2	0
EHW	2013-01-16	-16.8985	145.729	0	0
EHW	2013-01-16	-16.8977	145.729	0	0
EHW	2013-01-16	-16.8971	145.734	1	0
EHW	2013-01-16	-16.8967	145.742	1	0
EHW	2013-01-16	-16.8965	145.728	0	0
EHW	2013-01-16	-16.8962	145.734	0	0
EHW	2013-01-16	-16.8956	145.729	1	0
EHW	2013-01-16	-16.9043	145.727	0	0
EHW	2013-01-16	-16.9045	145.738	15	5
EHW	2013-01-16	-16.9027	145.741	0	0
EHW	2013-01-16	-16.9016	145.741	3	1
EHW	2013-01-16	-16.909	145.731	8	0
EHW	2013-01-22	-16.9077	145.728	2	0
EHW	2013-01-22	-16.8975	145.724	0	0
EHW	2013-01-23	-16.91	145.729	4	0
EHW	2013-01-23	-16.9093	145.731	2	0
EHW	2013-01-23	-16.9078	145.732	9	0
EHW	2013-01-23	-16.9071	145.733	2	0
EHW	2013-01-23	-16.907	145.735	3	2
EHW	2013-01-23	-16.9068	145.737	1	1
EHW	2013-01-23	-16.9061	145.74	3	1
EHW	2013-01-23	-16.9059	145.737	0	0
EHW	2013-01-23	-16.9056	145.74	9	5
EHW	2013-01-23	-16.9052	145.739	4	2
EHW	2013-01-23	-16.905	145.737	0	0
EHW	2013-01-23	-16.9048	145.735	1	1
EHW	2013-01-23	-16.9046	145.726	0	0
EHW	2013-01-23	-16.9046	145.732	0	0
EHW	2013-01-23	-16.9045	145.743	4	1
EHW	2013-01-23	-16.9044	145.74	22	14
EHW	2013-01-23	-16.9043	145.746	1	0
EHW	2013-01-23	-16.904	145.744	1	0
EHW	2013-01-23	-16.904	145.732	3	0
EHW	2013-01-23	-16.9037	145.727	0	0
EHW	2013-01-23	-16.9036	145.734	5	1
EHW	2013-01-23	-16.9031	145.728	0	0
EHW	2013-01-23	-16.903	145.73	0	0
EHW	2013-01-23	-16.9029	145.732	1	0
EHW	2013-01-23	-16.9028	145.736	7	5
EHW	2013-01-23	-16.902	145.737	3	2
EHW	2013-01-23	-16.9019	145.739	0	0
EHW	2013-01-23	-16.9016	145.738	9	4
EHW	2013-01-23	-16.9016	145.738	1	0
EHW	2013-01-23	-16.9014	145.733	4	0
EHW	2013-01-23	-16.9014	145.73	0	0
EHW	2013-01-23	-16.901	145.735	3	2
EHW	2013-01-23	-16.8998	145.734	3	0
EHW	2013-01-23	-16.8997	145.742	3	0
EHW	2013-01-23	-16.8992	145.729	0	0
EHW	2013-01-23	-16.8987	145.741	1	0
EHW	2013-01-23	-16.8987	145.734	1	0
EHW	2013-01-23	-16.8977	145.729	0	0
EHW	2013-01-23	-16.8976	145.741	0	0
EHW	2013-01-23	-16.8971	145.734	0	0
EHW	2013-01-23	-16.8967	145.742	1	0
EHW	2013-01-23	-16.8962	145.734	0	0
EHW	2013-01-23	-16.8956	145.729	3	0
EHW	2013-01-23	-16.9043	145.727	1	0
EHW	2013-01-23	-16.9045	145.738	3	2
EHW	2013-01-23	-16.9027	145.741	1	0
EHW	2013-01-23	-16.9016	145.741	2	0
EHW	2013-01-23	-16.909	145.731	12	0
EHW	2013-01-29	-16.9077	145.728	4	0
EHW	2013-01-30	-16.9102	145.73	7	1
EHW	2013-01-30	-16.91	145.729	5	0
EHW	2013-01-30	-16.9093	145.731	2	0
EHW	2013-01-30	-16.9078	145.732	1	0
EHW	2013-01-30	-16.907	145.735	6	0
EHW	2013-01-30	-16.907	145.739	2	2
EHW	2013-01-30	-16.9068	145.737	0	0
EHW	2013-01-30	-16.9061	145.74	4	2
EHW	2013-01-30	-16.9059	145.737	9	8
EHW	2013-01-30	-16.9056	145.74	27	20
EHW	2013-01-30	-16.9052	145.739	0	0
EHW	2013-01-30	-16.9049	145.725	1	0
EHW	2013-01-30	-16.9048	145.735	1	0
EHW	2013-01-30	-16.9046	145.726	0	0
EHW	2013-01-30	-16.9046	145.732	0	0
EHW	2013-01-30	-16.9045	145.743	12	2
EHW	2013-01-30	-16.9044	145.74	37	17
EHW	2013-01-30	-16.9043	145.746	7	0
EHW	2013-01-30	-16.904	145.744	2	0
EHW	2013-01-30	-16.904	145.732	1	0
EHW	2013-01-30	-16.904	145.745	4	0
EHW	2013-01-30	-16.904	145.738	8	5
EHW	2013-01-30	-16.9037	145.727	4	0
EHW	2013-01-30	-16.9031	145.728	4	0
EHW	2013-01-30	-16.903	145.73	1	0
EHW	2013-01-30	-16.9029	145.732	0	0
EHW	2013-01-30	-16.9028	145.736	11	3
EHW	2013-01-30	-16.9022	145.732	2	0
EHW	2013-01-30	-16.902	145.737	1	0
EHW	2013-01-30	-16.9017	145.731	2	0
EHW	2013-01-30	-16.9016	145.738	10	2
EHW	2013-01-30	-16.9016	145.738	0	0
EHW	2013-01-30	-16.9014	145.733	1	0
EHW	2013-01-30	-16.901	145.735	3	1
EHW	2013-01-30	-16.9006	145.742	3	0
EHW	2013-01-30	-16.8998	145.734	1	0
EHW	2013-01-30	-16.8992	145.729	1	0
EHW	2013-01-30	-16.8987	145.741	5	0
EHW	2013-01-30	-16.8987	145.734	0	0
EHW	2013-01-30	-16.8985	145.729	0	0
EHW	2013-01-30	-16.8978	145.734	0	0
EHW	2013-01-30	-16.8977	145.729	1	0
EHW	2013-01-30	-16.8976	145.741	0	0
EHW	2013-01-30	-16.8971	145.734	1	0
EHW	2013-01-30	-16.8967	145.742	0	0
EHW	2013-01-30	-16.8965	145.728	0	0
EHW	2013-01-30	-16.8956	145.729	0	0
EHW	2013-01-30	-16.9043	145.727	0	0
EHW	2013-01-30	-16.9045	145.738	5	2
EHW	2013-01-30	-16.9016	145.741	1	1
EHW	2013-01-30	-16.909	145.731	6	0
EHW	2013-02-05	-16.9077	145.728	2	0
EHW	2013-02-05	-16.8975	145.724	0	0
EHW	2013-02-06	-16.9102	145.73	1	0
EHW	2013-02-06	-16.91	145.729	3	0
EHW	2013-02-06	-16.9093	145.731	3	0
EHW	2013-02-06	-16.9078	145.732	6	1
EHW	2013-02-06	-16.9071	145.733	2	1
EHW	2013-02-06	-16.907	145.735	11	5
EHW	2013-02-06	-16.907	145.739	2	2
EHW	2013-02-06	-16.9068	145.737	12	11
EHW	2013-02-06	-16.9061	145.74	7	4
EHW	2013-02-06	-16.9059	145.737	9	8
EHW	2013-02-06	-16.9056	145.74	19	15
EHW	2013-02-06	-16.9052	145.739	2	1
EHW	2013-02-06	-16.9049	145.725	0	0
EHW	2013-02-06	-16.9048	145.735	5	5
EHW	2013-02-06	-16.9046	145.726	1	0
EHW	2013-02-06	-16.9046	145.732	0	0
EHW	2013-02-06	-16.9045	145.743	10	2
EHW	2013-02-06	-16.9044	145.74	16	10
EHW	2013-02-06	-16.9043	145.746	3	0
EHW	2013-02-06	-16.904	145.744	4	0
EHW	2013-02-06	-16.904	145.732	5	2
EHW	2013-02-06	-16.904	145.745	6	0
EHW	2013-02-06	-16.904	145.738	7	2
EHW	2013-02-06	-16.9037	145.727	2	0
EHW	2013-02-06	-16.9036	145.734	1	1
EHW	2013-02-06	-16.9031	145.728	0	0
EHW	2013-02-06	-16.903	145.73	5	5
EHW	2013-02-06	-16.9029	145.732	2	2
EHW	2013-02-06	-16.9028	145.736	12	8
EHW	2013-02-06	-16.9022	145.732	3	0
EHW	2013-02-06	-16.902	145.737	0	0
EHW	2013-02-06	-16.9019	145.739	0	0
EHW	2013-02-06	-16.9017	145.731	0	0
EHW	2013-02-06	-16.9016	145.738	8	4
EHW	2013-02-06	-16.9016	145.738	6	4
EHW	2013-02-06	-16.9014	145.733	9	5
EHW	2013-02-06	-16.9014	145.73	0	0
EHW	2013-02-06	-16.901	145.735	1	1
EHW	2013-02-06	-16.9006	145.742	0	0
EHW	2013-02-06	-16.8998	145.734	0	0
EHW	2013-02-06	-16.8997	145.742	1	0
EHW	2013-02-06	-16.8992	145.729	1	0
EHW	2013-02-06	-16.8987	145.741	5	0
EHW	2013-02-06	-16.8987	145.734	2	0
EHW	2013-02-06	-16.8985	145.729	0	0
EHW	2013-02-06	-16.8978	145.734	0	0
EHW	2013-02-06	-16.8977	145.729	0	0
EHW	2013-02-06	-16.8976	145.741	3	0
EHW	2013-02-06	-16.8971	145.734	0	0
EHW	2013-02-06	-16.8967	145.742	0	0
EHW	2013-02-06	-16.8965	145.728	1	0
EHW	2013-02-06	-16.8962	145.734	0	0
EHW	2013-02-06	-16.8956	145.729	0	0
EHW	2013-02-06	-16.9043	145.727	2	0
EHW	2013-02-06	-16.9045	145.738	9	6
EHW	2013-02-06	-16.9016	145.741	6	3
EHW	2013-02-06	-16.909	145.731	2	0
EHW	2013-02-12	-16.9077	145.728	1	0
EHW	2013-02-12	-16.8975	145.724	0	0
EHW	2013-02-13	-16.9102	145.73	3	0
EHW	2013-02-13	-16.91	145.729	0	0
EHW	2013-02-13	-16.9093	145.731	2	0
EHW	2013-02-13	-16.9078	145.732	2	0
EHW	2013-02-13	-16.9071	145.733	3	2
EHW	2013-02-13	-16.907	145.735	6	6
EHW	2013-02-13	-16.907	145.739	0	0
EHW	2013-02-13	-16.9061	145.74	7	6
EHW	2013-02-13	-16.9059	145.737	4	2
EHW	2013-02-13	-16.9056	145.74	17	10
EHW	2013-02-13	-16.905	145.737	13	11
EHW	2013-02-13	-16.9049	145.725	0	0
EHW	2013-02-13	-16.9048	145.735	2	1
EHW	2013-02-13	-16.9046	145.732	0	0
EHW	2013-02-13	-16.9045	145.743	6	0
EHW	2013-02-13	-16.9044	145.74	18	13
EHW	2013-02-13	-16.9043	145.746	2	0
EHW	2013-02-13	-16.904	145.744	1	0
EHW	2013-02-13	-16.904	145.732	1	1
EHW	2013-02-13	-16.904	145.738	6	5
EHW	2013-02-13	-16.9037	145.727	0	0
EHW	2013-02-13	-16.9036	145.734	8	7
EHW	2013-02-13	-16.9036	145.739	4	4
EHW	2013-02-13	-16.9031	145.728	1	0
EHW	2013-02-13	-16.903	145.73	2	2
EHW	2013-02-13	-16.9029	145.732	3	3
EHW	2013-02-13	-16.9028	145.736	4	2
EHW	2013-02-13	-16.9024	145.741	6	2
EHW	2013-02-13	-16.9022	145.732	0	0
EHW	2013-02-13	-16.902	145.737	0	0
EHW	2013-02-13	-16.9019	145.739	13	7
EHW	2013-02-13	-16.9017	145.731	0	0
EHW	2013-02-13	-16.9016	145.738	5	4
EHW	2013-02-13	-16.9016	145.738	4	2
EHW	2013-02-13	-16.9014	145.733	2	2
EHW	2013-02-13	-16.9014	145.73	0	0
EHW	2013-02-13	-16.901	145.735	10	8
EHW	2013-02-13	-16.9006	145.742	0	0
EHW	2013-02-13	-16.8998	145.734	0	0
EHW	2013-02-13	-16.8997	145.742	2	0
EHW	2013-02-13	-16.8992	145.729	2	0
EHW	2013-02-13	-16.8987	145.741	3	0
EHW	2013-02-13	-16.8987	145.734	0	0
EHW	2013-02-13	-16.8985	145.729	0	0
EHW	2013-02-13	-16.8978	145.734	0	0
EHW	2013-02-13	-16.8977	145.729	0	0
EHW	2013-02-13	-16.8976	145.741	2	0
EHW	2013-02-13	-16.8971	145.734	1	0
EHW	2013-02-13	-16.8967	145.742	1	0
EHW	2013-02-13	-16.8965	145.728	0	0
EHW	2013-02-13	-16.8962	145.734	0	0
EHW	2013-02-13	-16.8956	145.729	1	0
EHW	2013-02-13	-16.9043	145.727	0	0
EHW	2013-02-13	-16.9016	145.741	4	2
EHW	2013-02-19	-16.9077	145.728	5	0
EHW	2013-02-20	-16.9102	145.73	4	0
EHW	2013-02-20	-16.91	145.729	0	0
EHW	2013-02-20	-16.9093	145.731	0	0
EHW	2013-02-20	-16.9078	145.732	9	0
EHW	2013-02-20	-16.9071	145.733	2	2
EHW	2013-02-20	-16.907	145.735	10	9
EHW	2013-02-20	-16.907	145.739	1	1
EHW	2013-02-20	-16.9068	145.737	1	1
EHW	2013-02-20	-16.9061	145.74	7	4
EHW	2013-02-20	-16.9059	145.737	1	0
EHW	2013-02-20	-16.9056	145.74	37	32
EHW	2013-02-20	-16.9052	145.739	0	0
EHW	2013-02-20	-16.905	145.737	5	4
EHW	2013-02-20	-16.9049	145.725	0	0
EHW	2013-02-20	-16.9048	145.735	0	0
EHW	2013-02-20	-16.9046	145.726	2	0
EHW	2013-02-20	-16.9046	145.732	0	0
EHW	2013-02-20	-16.9045	145.743	9	3
EHW	2013-02-20	-16.9044	145.74	16	13
EHW	2013-02-20	-16.904	145.744	0	0
EHW	2013-02-20	-16.904	145.732	1	1
EHW	2013-02-20	-16.904	145.745	6	0
EHW	2013-02-20	-16.904	145.738	2	1
EHW	2013-02-20	-16.9037	145.727	1	0
EHW	2013-02-20	-16.9036	145.734	6	5
EHW	2013-02-20	-16.9036	145.739	5	5
EHW	2013-02-20	-16.9031	145.728	0	0
EHW	2013-02-20	-16.903	145.73	0	0
EHW	2013-02-20	-16.9029	145.732	0	0
EHW	2013-02-20	-16.9028	145.736	7	4
EHW	2013-02-20	-16.9024	145.741	5	3
EHW	2013-02-20	-16.9022	145.732	2	1
EHW	2013-02-20	-16.902	145.737	2	1
EHW	2013-02-20	-16.9019	145.739	12	10
EHW	2013-02-20	-16.9017	145.731	1	0
EHW	2013-02-20	-16.9016	145.738	6	3
EHW	2013-02-20	-16.9016	145.738	3	0
EHW	2013-02-20	-16.9014	145.733	3	2
EHW	2013-02-20	-16.901	145.735	8	8
EHW	2013-02-20	-16.9006	145.742	0	0
EHW	2013-02-20	-16.8998	145.734	0	0
EHW	2013-02-20	-16.8997	145.742	3	0
EHW	2013-02-20	-16.8992	145.729	0	0
EHW	2013-02-20	-16.8987	145.741	4	0
EHW	2013-02-20	-16.8987	145.734	1	0
EHW	2013-02-20	-16.8985	145.729	0	0
EHW	2013-02-20	-16.8978	145.734	0	0
EHW	2013-02-20	-16.8977	145.729	0	0
EHW	2013-02-20	-16.8976	145.741	2	0
EHW	2013-02-20	-16.8971	145.734	0	0
EHW	2013-02-20	-16.8967	145.742	0	0
EHW	2013-02-20	-16.8965	145.728	0	0
EHW	2013-02-20	-16.8962	145.734	0	0
EHW	2013-02-20	-16.8956	145.729	1	0
EHW	2013-02-20	-16.9043	145.727	1	0
EHW	2013-02-20	-16.9016	145.741	5	2
EHW	2013-02-20	-16.909	145.731	6	0
EHW	2013-02-26	-16.9077	145.728	6	0
EHW	2013-02-26	-16.8975	145.724	0	0
EHW	2013-02-27	-16.9102	145.73	3	0
EHW	2013-02-27	-16.91	145.729	3	0
EHW	2013-02-27	-16.9093	145.731	1	0
EHW	2013-02-27	-16.9078	145.732	7	0
EHW	2013-02-27	-16.9071	145.733	2	0
EHW	2013-02-27	-16.907	145.735	19	16
EHW	2013-02-27	-16.907	145.739	3	2
EHW	2013-02-27	-16.9068	145.737	8	8
EHW	2013-02-27	-16.9061	145.74	6	4
EHW	2013-02-27	-16.9059	145.737	12	9
EHW	2013-02-27	-16.9056	145.74	23	12
EHW	2013-02-27	-16.9052	145.739	4	4
EHW	2013-02-27	-16.905	145.737	23	18
EHW	2013-02-27	-16.9049	145.725	0	0
EHW	2013-02-27	-16.9046	145.726	5	0
EHW	2013-02-27	-16.9046	145.732	0	0
EHW	2013-02-27	-16.9045	145.743	3	1
EHW	2013-02-27	-16.9044	145.74	18	14
EHW	2013-02-27	-16.9043	145.746	4	0
EHW	2013-02-27	-16.904	145.744	2	0
EHW	2013-02-27	-16.904	145.732	0	0
EHW	2013-02-27	-16.904	145.745	5	0
EHW	2013-02-27	-16.904	145.738	9	8
EHW	2013-02-27	-16.9037	145.727	2	0
EHW	2013-02-27	-16.9036	145.734	8	8
EHW	2013-02-27	-16.9036	145.739	6	5
EHW	2013-02-27	-16.9031	145.728	0	0
EHW	2013-02-27	-16.903	145.73	2	1
EHW	2013-02-27	-16.9029	145.732	0	0
EHW	2013-02-27	-16.9028	145.736	10	6
EHW	2013-02-27	-16.9024	145.741	6	1
EHW	2013-02-27	-16.9022	145.732	1	1
EHW	2013-02-27	-16.902	145.737	2	2
EHW	2013-02-27	-16.9019	145.739	11	8
EHW	2013-02-27	-16.9017	145.731	0	0
EHW	2013-02-27	-16.9016	145.738	12	9
EHW	2013-02-27	-16.9016	145.738	2	1
EHW	2013-02-27	-16.9014	145.733	0	0
EHW	2013-02-27	-16.9014	145.73	0	0
EHW	2013-02-27	-16.901	145.735	6	4
EHW	2013-02-27	-16.9006	145.742	0	0
EHW	2013-02-27	-16.8998	145.734	0	0
EHW	2013-02-27	-16.8997	145.742	2	0
EHW	2013-02-27	-16.8992	145.729	1	0
EHW	2013-02-27	-16.8987	145.741	2	0
EHW	2013-02-27	-16.8987	145.734	1	0
EHW	2013-02-27	-16.8985	145.729	0	0
EHW	2013-02-27	-16.8978	145.734	0	0
EHW	2013-02-27	-16.8977	145.729	0	0
EHW	2013-02-27	-16.8976	145.741	6	1
EHW	2013-02-27	-16.8971	145.734	1	0
EHW	2013-02-27	-16.8967	145.742	0	0
EHW	2013-02-27	-16.8962	145.734	2	0
EHW	2013-02-27	-16.8956	145.729	0	0
EHW	2013-02-27	-16.9043	145.727	1	0
EHW	2013-02-27	-16.9016	145.741	2	1
EHW	2013-03-05	-16.9077	145.728	1	0
EHW	2013-03-05	-16.8975	145.724	0	0
EHW	2013-03-06	-16.9102	145.73	7	0
EHW	2013-03-06	-16.91	145.729	1	0
EHW	2013-03-06	-16.9093	145.731	3	0
EHW	2013-03-06	-16.9078	145.732	4	1
EHW	2013-03-06	-16.9071	145.733	2	0
EHW	2013-03-06	-16.907	145.735	3	3
EHW	2013-03-06	-16.907	145.739	0	0
EHW	2013-03-06	-16.9068	145.737	23	21
EHW	2013-03-06	-16.9061	145.74	2	1
EHW	2013-03-06	-16.9059	145.737	9	8
EHW	2013-03-06	-16.9056	145.74	17	14
EHW	2013-03-06	-16.9052	145.739	0	0
EHW	2013-03-06	-16.905	145.737	18	16
EHW	2013-03-06	-16.9049	145.725	1	0
EHW	2013-03-06	-16.9048	145.735	1	1
EHW	2013-03-06	-16.9046	145.726	2	0
EHW	2013-03-06	-16.9046	145.732	0	0
EHW	2013-03-06	-16.9045	145.743	5	1
EHW	2013-03-06	-16.9044	145.74	14	13
EHW	2013-03-06	-16.9043	145.746	6	0
EHW	2013-03-06	-16.904	145.744	0	0
EHW	2013-03-06	-16.904	145.732	1	0
EHW	2013-03-06	-16.904	145.745	6	0
EHW	2013-03-06	-16.904	145.738	5	4
EHW	2013-03-06	-16.9037	145.727	0	0
EHW	2013-03-06	-16.9036	145.734	6	5
EHW	2013-03-06	-16.9036	145.739	4	2
EHW	2013-03-06	-16.9031	145.728	1	0
EHW	2013-03-06	-16.903	145.73	0	0
EHW	2013-03-06	-16.9029	145.732	0	0
EHW	2013-03-06	-16.9028	145.736	6	4
EHW	2013-03-06	-16.9024	145.741	5	4
EHW	2013-03-06	-16.9022	145.732	1	0
EHW	2013-03-06	-16.902	145.737	1	1
EHW	2013-03-06	-16.9019	145.739	7	6
EHW	2013-03-06	-16.9017	145.731	0	0
EHW	2013-03-06	-16.9016	145.738	3	2
EHW	2013-03-06	-16.9016	145.738	0	0
EHW	2013-03-06	-16.9014	145.733	0	0
EHW	2013-03-06	-16.9014	145.73	0	0
EHW	2013-03-06	-16.9006	145.742	0	0
EHW	2013-03-06	-16.8997	145.742	0	0
EHW	2013-03-06	-16.8992	145.729	0	0
EHW	2013-03-06	-16.8987	145.741	2	0
EHW	2013-03-06	-16.8987	145.734	1	0
EHW	2013-03-06	-16.8978	145.734	0	0
EHW	2013-03-06	-16.8977	145.729	1	0
EHW	2013-03-06	-16.8976	145.741	4	0
EHW	2013-03-06	-16.8971	145.734	0	0
EHW	2013-03-06	-16.8967	145.742	3	0
EHW	2013-03-06	-16.8962	145.734	0	0
EHW	2013-03-06	-16.8956	145.729	0	0
EHW	2013-03-06	-16.9043	145.727	0	0
EHW	2013-03-06	-16.9016	145.741	6	3
EHW	2013-03-06	-16.909	145.731	3	0
EHW	2013-03-12	-16.9077	145.728	0	0
EHW	2013-03-12	-16.8975	145.724	0	0
EHW	2013-03-13	-16.9102	145.73	7	0
EHW	2013-03-13	-16.91	145.729	2	0
EHW	2013-03-13	-16.9093	145.731	2	1
EHW	2013-03-13	-16.9078	145.732	6	1
EHW	2013-03-13	-16.9071	145.733	6	0
EHW	2013-03-13	-16.907	145.735	6	5
EHW	2013-03-13	-16.907	145.739	1	0
EHW	2013-03-13	-16.9068	145.737	10	10
EHW	2013-03-13	-16.9061	145.74	5	4
EHW	2013-03-13	-16.9059	145.737	8	8
EHW	2013-03-13	-16.9056	145.74	37	29
EHW	2013-03-13	-16.9052	145.739	4	4
EHW	2013-03-13	-16.905	145.737	14	14
EHW	2013-03-13	-16.9049	145.725	1	0
EHW	2013-03-13	-16.9046	145.726	1	0
EHW	2013-03-13	-16.9046	145.732	1	1
EHW	2013-03-13	-16.9045	145.743	9	2
EHW	2013-03-13	-16.9044	145.74	24	19
EHW	2013-03-13	-16.9043	145.746	11	0
EHW	2013-03-13	-16.904	145.744	1	0
EHW	2013-03-13	-16.904	145.732	2	2
EHW	2013-03-13	-16.904	145.745	5	0
EHW	2013-03-13	-16.904	145.738	5	4
EHW	2013-03-13	-16.9037	145.727	1	0
EHW	2013-03-13	-16.9036	145.734	8	7
EHW	2013-03-13	-16.9036	145.739	8	5
EHW	2013-03-13	-16.9031	145.728	1	0
EHW	2013-03-13	-16.9029	145.732	2	2
EHW	2013-03-13	-16.9028	145.736	3	2
EHW	2013-03-13	-16.9024	145.741	1	0
EHW	2013-03-13	-16.9022	145.732	4	1
EHW	2013-03-13	-16.902	145.737	7	5
EHW	2013-03-13	-16.9019	145.739	14	13
EHW	2013-03-13	-16.9017	145.731	0	0
EHW	2013-03-13	-16.9016	145.738	5	4
EHW	2013-03-13	-16.9016	145.738	12	10
EHW	2013-03-13	-16.9014	145.733	2	2
EHW	2013-03-13	-16.9014	145.73	0	0
EHW	2013-03-13	-16.901	145.735	0	0
EHW	2013-03-13	-16.9006	145.742	0	0
EHW	2013-03-13	-16.8997	145.742	0	0
EHW	2013-03-13	-16.8992	145.729	0	0
EHW	2013-03-13	-16.8987	145.741	0	0
EHW	2013-03-13	-16.8987	145.734	2	0
EHW	2013-03-13	-16.8985	145.729	0	0
EHW	2013-03-13	-16.8978	145.734	0	0
EHW	2013-03-13	-16.8977	145.729	0	0
EHW	2013-03-13	-16.8976	145.741	4	0
EHW	2013-03-13	-16.8967	145.742	1	0
EHW	2013-03-13	-16.8965	145.728	0	0
EHW	2013-03-13	-16.8962	145.734	0	0
EHW	2013-03-13	-16.8956	145.729	0	0
EHW	2013-03-13	-16.9043	145.727	0	0
EHW	2013-03-13	-16.9016	145.741	8	3
EHW	2013-03-13	-16.909	145.731	1	0
EHW	2013-03-19	-16.9077	145.728	0	0
EHW	2013-03-19	-16.8975	145.724	0	0
EHW	2013-03-20	-16.9102	145.73	8	0
EHW	2013-03-20	-16.91	145.729	4	0
EHW	2013-03-20	-16.9093	145.731	1	0
EHW	2013-03-20	-16.9078	145.732	6	1
EHW	2013-03-20	-16.9071	145.733	6	4
EHW	2013-03-20	-16.907	145.735	12	11
EHW	2013-03-20	-16.907	145.739	3	3
EHW	2013-03-20	-16.9068	145.737	18	13
EHW	2013-03-20	-16.9061	145.74	4	2
EHW	2013-03-20	-16.9059	145.737	9	7
EHW	2013-03-20	-16.9056	145.74	32	29
EHW	2013-03-20	-16.9052	145.739	3	2
EHW	2013-03-20	-16.905	145.737	18	18
EHW	2013-03-20	-16.9049	145.725	1	0
EHW	2013-03-20	-16.9048	145.735	1	1
EHW	2013-03-20	-16.9047	145.727	3	0
EHW	2013-03-20	-16.9046	145.726	0	0
EHW	2013-03-20	-16.9046	145.732	1	1
EHW	2013-03-20	-16.9045	145.743	8	4
EHW	2013-03-20	-16.9044	145.74	16	16
EHW	2013-03-20	-16.9043	145.746	18	0
EHW	2013-03-20	-16.904	145.744	1	1
EHW	2013-03-20	-16.904	145.732	5	5
EHW	2013-03-20	-16.904	145.745	6	0
EHW	2013-03-20	-16.904	145.738	10	7
EHW	2013-03-20	-16.9037	145.727	2	0
EHW	2013-03-20	-16.9036	145.734	9	7
EHW	2013-03-20	-16.9036	145.739	4	3
EHW	2013-03-20	-16.9031	145.728	0	0
EHW	2013-03-20	-16.903	145.73	7	5
EHW	2013-03-20	-16.9029	145.732	2	2
EHW	2013-03-20	-16.9028	145.736	6	4
EHW	2013-03-20	-16.9024	145.741	12	7
EHW	2013-03-20	-16.9022	145.732	5	4
EHW	2013-03-20	-16.902	145.737	1	0
EHW	2013-03-20	-16.9019	145.739	16	15
EHW	2013-03-20	-16.9017	145.731	2	2
EHW	2013-03-20	-16.9016	145.738	8	7
EHW	2013-03-20	-16.9016	145.738	18	18
EHW	2013-03-20	-16.9014	145.733	4	3
EHW	2013-03-20	-16.9014	145.73	0	0
EHW	2013-03-20	-16.901	145.735	19	14
EHW	2013-03-20	-16.8998	145.734	0	0
EHW	2013-03-20	-16.8997	145.742	0	0
EHW	2013-03-20	-16.8992	145.729	0	0
EHW	2013-03-20	-16.8987	145.741	2	0
EHW	2013-03-20	-16.8987	145.734	0	0
EHW	2013-03-20	-16.8985	145.729	0	0
EHW	2013-03-20	-16.8978	145.734	0	0
EHW	2013-03-20	-16.8977	145.729	0	0
EHW	2013-03-20	-16.8976	145.741	0	0
EHW	2013-03-20	-16.8971	145.734	0	0
EHW	2013-03-20	-16.8967	145.742	0	0
EHW	2013-03-20	-16.8965	145.728	0	0
EHW	2013-03-20	-16.8962	145.734	0	0
EHW	2013-03-20	-16.8956	145.729	1	0
EHW	2013-03-20	-16.9016	145.741	6	1
EHW	2013-03-20	-16.909	145.731	3	0
EHW	2013-03-26	-16.8975	145.724	0	0
EHW	2013-03-27	-16.9102	145.73	9	0
EHW	2013-03-27	-16.91	145.729	0	0
EHW	2013-03-27	-16.9093	145.731	3	0
EHW	2013-03-27	-16.9078	145.732	2	0
EHW	2013-03-27	-16.9071	145.733	3	2
EHW	2013-03-27	-16.907	145.735	1	1
EHW	2013-03-27	-16.907	145.739	2	2
EHW	2013-03-27	-16.9068	145.737	5	3
EHW	2013-03-27	-16.9061	145.74	5	5
EHW	2013-03-27	-16.9059	145.737	0	0
EHW	2013-03-27	-16.9056	145.74	16	12
EHW	2013-03-27	-16.9052	145.739	0	0
EHW	2013-03-27	-16.905	145.737	3	3
EHW	2013-03-27	-16.9049	145.725	2	0
EHW	2013-03-27	-16.9047	145.727	1	0
EHW	2013-03-27	-16.9046	145.726	1	0
EHW	2013-03-27	-16.9046	145.732	0	0
EHW	2013-03-27	-16.9045	145.743	3	3
EHW	2013-03-27	-16.9044	145.74	4	4
EHW	2013-03-27	-16.9043	145.746	5	0
EHW	2013-03-27	-16.904	145.744	0	0
EHW	2013-03-27	-16.904	145.732	8	8
EHW	2013-03-27	-16.904	145.745	6	0
EHW	2013-03-27	-16.904	145.738	2	2
EHW	2013-03-27	-16.9037	145.727	0	0
EHW	2013-03-27	-16.9036	145.734	5	5
EHW	2013-03-27	-16.9036	145.739	3	1
EHW	2013-03-27	-16.9031	145.728	2	1
EHW	2013-03-27	-16.903	145.73	3	3
EHW	2013-03-27	-16.9029	145.732	2	2
EHW	2013-03-27	-16.9028	145.736	4	2
EHW	2013-03-27	-16.9022	145.732	9	9
EHW	2013-03-27	-16.902	145.737	1	1
EHW	2013-03-27	-16.9019	145.739	1	0
EHW	2013-03-27	-16.9017	145.731	0	0
EHW	2013-03-27	-16.9016	145.738	4	3
EHW	2013-03-27	-16.9016	145.738	3	2
EHW	2013-03-27	-16.9014	145.733	9	9
EHW	2013-03-27	-16.9014	145.73	2	1
EHW	2013-03-27	-16.901	145.735	4	1
EHW	2013-03-27	-16.9006	145.742	0	0
EHW	2013-03-27	-16.8998	145.734	1	0
EHW	2013-03-27	-16.8997	145.742	1	0
EHW	2013-03-27	-16.8992	145.729	0	0
EHW	2013-03-27	-16.8987	145.741	1	0
EHW	2013-03-27	-16.8987	145.734	0	0
EHW	2013-03-27	-16.8985	145.729	2	0
EHW	2013-03-27	-16.8978	145.734	0	0
EHW	2013-03-27	-16.8977	145.729	0	0
EHW	2013-03-27	-16.8976	145.741	0	0
EHW	2013-03-27	-16.8971	145.734	1	0
EHW	2013-03-27	-16.8967	145.742	0	0
EHW	2013-03-27	-16.8965	145.728	0	0
EHW	2013-03-27	-16.8956	145.729	0	0
EHW	2013-03-27	-16.909	145.731	1	0
EHW	2013-04-03	-16.9102	145.73	5	0
EHW	2013-04-03	-16.91	145.729	2	0
EHW	2013-04-03	-16.9093	145.731	1	0
EHW	2013-04-03	-16.9078	145.732	1	0
EHW	2013-04-03	-16.9071	145.733	1	1
EHW	2013-04-03	-16.907	145.735	5	4
EHW	2013-04-03	-16.907	145.739	0	0
EHW	2013-04-03	-16.9068	145.737	3	3
EHW	2013-04-03	-16.9061	145.74	1	1
EHW	2013-04-03	-16.9059	145.737	1	1
EHW	2013-04-03	-16.9056	145.74	15	12
EHW	2013-04-03	-16.9052	145.739	3	2
EHW	2013-04-03	-16.905	145.737	4	4
EHW	2013-04-03	-16.9049	145.725	1	0
EHW	2013-04-03	-16.9048	145.735	2	2
EHW	2013-04-03	-16.9047	145.727	2	0
EHW	2013-04-03	-16.9046	145.726	1	0
EHW	2013-04-03	-16.9046	145.732	0	0
EHW	2013-04-03	-16.9045	145.743	2	0
EHW	2013-04-03	-16.9044	145.74	5	5
EHW	2013-04-03	-16.9043	145.746	4	0
EHW	2013-04-03	-16.904	145.744	0	0
EHW	2013-04-03	-16.904	145.732	8	8
EHW	2013-04-03	-16.904	145.745	12	0
EHW	2013-04-03	-16.904	145.738	2	1
EHW	2013-04-03	-16.9036	145.734	3	3
EHW	2013-04-03	-16.9036	145.739	4	4
EHW	2013-04-03	-16.9031	145.728	1	1
EHW	2013-04-03	-16.903	145.73	0	0
EHW	2013-04-03	-16.9029	145.732	0	0
EHW	2013-04-03	-16.9028	145.736	1	1
EHW	2013-04-03	-16.9024	145.741	0	0
EHW	2013-04-03	-16.9022	145.732	4	4
EHW	2013-04-03	-16.902	145.737	4	4
EHW	2013-04-03	-16.9019	145.739	0	0
EHW	2013-04-03	-16.9017	145.731	0	0
EHW	2013-04-03	-16.9016	145.738	1	1
EHW	2013-04-03	-16.9016	145.738	8	8
EHW	2013-04-03	-16.9014	145.733	5	5
EHW	2013-04-03	-16.9014	145.73	0	0
EHW	2013-04-03	-16.901	145.735	1	0
EHW	2013-04-03	-16.9006	145.742	0	0
EHW	2013-04-03	-16.8998	145.734	1	1
EHW	2013-04-03	-16.8997	145.742	1	0
EHW	2013-04-03	-16.8992	145.729	1	0
EHW	2013-04-03	-16.8987	145.741	0	0
EHW	2013-04-03	-16.8987	145.734	2	0
EHW	2013-04-03	-16.8985	145.729	4	0
EHW	2013-04-03	-16.8978	145.734	0	0
EHW	2013-04-03	-16.8977	145.729	0	0
EHW	2013-04-03	-16.8976	145.741	0	0
EHW	2013-04-03	-16.8971	145.734	0	0
EHW	2013-04-03	-16.8967	145.742	0	0
EHW	2013-04-03	-16.8965	145.728	1	0
EHW	2013-04-03	-16.8962	145.734	0	0
EHW	2013-04-03	-16.8956	145.729	1	0
EHW	2013-04-03	-16.9077	145.728	0	0
EHW	2013-04-03	-16.8975	145.724	0	0
EHW	2013-04-09	-16.9077	145.728	1	0
EHW	2013-04-09	-16.8975	145.724	0	0
EHW	2013-04-10	-16.9102	145.73	5	1
EHW	2013-04-10	-16.91	145.729	0	0
EHW	2013-04-10	-16.9097	145.737	3	0
EHW	2013-04-10	-16.9095	145.733	1	0
EHW	2013-04-10	-16.9093	145.731	0	0
EHW	2013-04-10	-16.9087	145.736	8	4
EHW	2013-04-10	-16.9084	145.733	21	0
EHW	2013-04-10	-16.9078	145.732	1	0
EHW	2013-04-10	-16.9071	145.733	5	2
EHW	2013-04-10	-16.9071	145.729	11	0
EHW	2013-04-10	-16.907	145.73	0	0
EHW	2013-04-10	-16.907	145.735	4	3
EHW	2013-04-10	-16.907	145.739	1	1
EHW	2013-04-10	-16.9068	145.737	4	3
EHW	2013-04-10	-16.9061	145.74	0	0
EHW	2013-04-10	-16.906	145.729	6	0
EHW	2013-04-10	-16.9059	145.737	4	4
EHW	2013-04-10	-16.9056	145.74	7	7
EHW	2013-04-10	-16.9055	145.73	0	0
EHW	2013-04-10	-16.9052	145.739	2	2
EHW	2013-04-10	-16.905	145.737	4	3
EHW	2013-04-10	-16.9049	145.725	0	0
EHW	2013-04-10	-16.9048	145.735	2	2
EHW	2013-04-10	-16.9047	145.727	1	0
EHW	2013-04-10	-16.9046	145.726	1	0
EHW	2013-04-10	-16.9046	145.732	0	0
EHW	2013-04-10	-16.9046	145.729	2	0
EHW	2013-04-10	-16.9045	145.743	3	0
EHW	2013-04-10	-16.9044	145.74	3	2
EHW	2013-04-10	-16.9043	145.746	8	0
EHW	2013-04-10	-16.904	145.744	1	0
EHW	2013-04-10	-16.904	145.732	1	1
EHW	2013-04-10	-16.904	145.745	3	1
EHW	2013-04-10	-16.904	145.738	0	0
EHW	2013-04-10	-16.9037	145.727	1	0
EHW	2013-04-10	-16.9036	145.734	4	4
EHW	2013-04-10	-16.9036	145.739	1	1
EHW	2013-04-10	-16.9034	145.743	2	2
EHW	2013-04-10	-16.9031	145.728	1	1
EHW	2013-04-10	-16.903	145.73	0	0
EHW	2013-04-10	-16.903	145.744	7	0
EHW	2013-04-10	-16.9029	145.732	3	3
EHW	2013-04-10	-16.9028	145.736	3	3
EHW	2013-04-10	-16.9024	145.726	1	0
EHW	2013-04-10	-16.9024	145.741	1	1
EHW	2013-04-10	-16.9022	145.732	3	2
EHW	2013-04-10	-16.9021	145.744	6	0
EHW	2013-04-10	-16.9021	145.727	4	0
EHW	2013-04-10	-16.902	145.737	2	0
EHW	2013-04-10	-16.9019	145.739	1	1
EHW	2013-04-10	-16.9017	145.731	0	0
EHW	2013-04-10	-16.9016	145.738	0	0
EHW	2013-04-10	-16.9016	145.738	9	8
EHW	2013-04-10	-16.9015	145.727	1	0
EHW	2013-04-10	-16.9014	145.733	3	3
EHW	2013-04-10	-16.9014	145.73	0	0
EHW	2013-04-10	-16.9013	145.744	8	1
EHW	2013-04-10	-16.901	145.735	14	12
EHW	2013-04-10	-16.9006	145.742	0	0
EHW	2013-04-10	-16.9003	145.737	5	3
EHW	2013-04-10	-16.9002	145.739	3	1
EHW	2013-04-10	-16.9002	145.727	2	0
EHW	2013-04-10	-16.9001	145.743	0	0
EHW	2013-04-10	-16.9001	145.735	3	3
EHW	2013-04-10	-16.9	145.733	1	1
EHW	2013-04-10	-16.8998	145.734	0	0
EHW	2013-04-10	-16.8997	145.742	0	0
EHW	2013-04-10	-16.8996	145.73	2	0
EHW	2013-04-10	-16.8995	145.731	2	1
EHW	2013-04-10	-16.8992	145.729	0	0
EHW	2013-04-10	-16.8987	145.741	1	0
EHW	2013-04-10	-16.8987	145.734	0	0
EHW	2013-04-10	-16.8985	145.729	2	0
EHW	2013-04-10	-16.8978	145.734	0	0
EHW	2013-04-10	-16.8977	145.729	0	0
EHW	2013-04-10	-16.8976	145.741	0	0
EHW	2013-04-10	-16.8974	145.727	0	0
EHW	2013-04-10	-16.8971	145.734	0	0
EHW	2013-04-10	-16.8967	145.742	0	0
EHW	2013-04-10	-16.8962	145.734	0	0
EHW	2013-04-10	-16.8956	145.729	0	0
EHW	2013-04-16	-16.9077	145.728	0	0
EHW	2013-04-16	-16.8975	145.724	0	0
EHW	2013-04-17	-16.9102	145.73	2	0
EHW	2013-04-17	-16.91	145.729	1	0
EHW	2013-04-17	-16.9097	145.737	0	0
EHW	2013-04-17	-16.9095	145.733	2	0
EHW	2013-04-17	-16.9093	145.731	0	0
EHW	2013-04-17	-16.9087	145.736	3	1
EHW	2013-04-17	-16.9084	145.733	7	0
EHW	2013-04-17	-16.9078	145.732	1	1
EHW	2013-04-17	-16.9071	145.733	3	2
EHW	2013-04-17	-16.9071	145.729	5	0
EHW	2013-04-17	-16.907	145.73	1	0
EHW	2013-04-17	-16.907	145.735	6	2
EHW	2013-04-17	-16.907	145.739	1	1
EHW	2013-04-17	-16.9068	145.737	4	4
EHW	2013-04-17	-16.9066	145.731	4	2
EHW	2013-04-17	-16.9061	145.74	1	1
EHW	2013-04-17	-16.906	145.729	0	0
EHW	2013-04-17	-16.9059	145.737	3	3
EHW	2013-04-17	-16.9056	145.74	0	0
EHW	2013-04-17	-16.9052	145.739	0	0
EHW	2013-04-17	-16.905	145.737	8	8
EHW	2013-04-17	-16.9049	145.725	2	0
EHW	2013-04-17	-16.9048	145.735	1	1
EHW	2013-04-17	-16.9047	145.727	0	0
EHW	2013-04-17	-16.9046	145.726	0	0
EHW	2013-04-17	-16.9046	145.732	0	0
EHW	2013-04-17	-16.9046	145.729	3	1
EHW	2013-04-17	-16.9045	145.743	3	0
EHW	2013-04-17	-16.9044	145.74	5	5
EHW	2013-04-17	-16.904	145.744	0	0
EHW	2013-04-17	-16.904	145.732	3	3
EHW	2013-04-17	-16.904	145.745	3	0
EHW	2013-04-17	-16.904	145.738	1	1
EHW	2013-04-17	-16.9037	145.727	1	0
EHW	2013-04-17	-16.9036	145.734	1	1
EHW	2013-04-17	-16.9036	145.739	2	2
EHW	2013-04-17	-16.9034	145.743	0	0
EHW	2013-04-17	-16.9031	145.728	0	0
EHW	2013-04-17	-16.903	145.73	0	0
EHW	2013-04-17	-16.903	145.744	2	0
EHW	2013-04-17	-16.9029	145.732	3	3
EHW	2013-04-17	-16.9028	145.736	2	1
EHW	2013-04-17	-16.9024	145.726	3	0
EHW	2013-04-17	-16.9024	145.741	2	1
EHW	2013-04-17	-16.9022	145.732	3	3
EHW	2013-04-17	-16.9021	145.744	4	1
EHW	2013-04-17	-16.9021	145.727	1	0
EHW	2013-04-17	-16.902	145.737	2	2
EHW	2013-04-17	-16.9019	145.739	2	2
EHW	2013-04-17	-16.9017	145.731	2	2
EHW	2013-04-17	-16.9016	145.738	0	0
EHW	2013-04-17	-16.9016	145.738	8	8
EHW	2013-04-17	-16.9015	145.727	2	0
EHW	2013-04-17	-16.9014	145.733	4	4
EHW	2013-04-17	-16.9014	145.73	0	0
EHW	2013-04-17	-16.9013	145.744	1	0
EHW	2013-04-17	-16.901	145.735	9	8
EHW	2013-04-17	-16.9006	145.742	0	0
EHW	2013-04-17	-16.9003	145.737	1	0
EHW	2013-04-17	-16.9002	145.739	2	1
EHW	2013-04-17	-16.9002	145.727	5	0
EHW	2013-04-17	-16.9001	145.743	0	0
EHW	2013-04-17	-16.9001	145.735	0	0
EHW	2013-04-17	-16.9	145.733	2	1
EHW	2013-04-17	-16.8998	145.734	0	0
EHW	2013-04-17	-16.8997	145.742	0	0
EHW	2013-04-17	-16.8996	145.73	2	0
EHW	2013-04-17	-16.8995	145.731	0	0
EHW	2013-04-17	-16.8995	145.74	0	0
EHW	2013-04-17	-16.8992	145.729	2	0
EHW	2013-04-17	-16.8987	145.741	0	0
EHW	2013-04-17	-16.8987	145.734	0	0
EHW	2013-04-17	-16.8985	145.729	4	1
EHW	2013-04-17	-16.8984	145.731	0	0
EHW	2013-04-17	-16.8978	145.734	0	0
EHW	2013-04-17	-16.8977	145.729	1	0
EHW	2013-04-17	-16.8976	145.741	1	0
EHW	2013-04-17	-16.8974	145.727	2	0
EHW	2013-04-17	-16.8971	145.734	0	0
EHW	2013-04-17	-16.8967	145.742	0	0
EHW	2013-04-17	-16.8962	145.734	0	0
EHW	2013-04-17	-16.8956	145.729	0	0
EHW	2013-04-23	-16.9077	145.728	0	0
EHW	2013-04-23	-16.8975	145.724	0	0
EHW	2013-04-24	-16.9102	145.73	3	0
EHW	2013-04-24	-16.91	145.729	0	0
EHW	2013-04-24	-16.9097	145.737	0	0
EHW	2013-04-24	-16.9095	145.733	1	0
EHW	2013-04-24	-16.9093	145.731	0	0
EHW	2013-04-24	-16.9092	145.732	0	0
EHW	2013-04-24	-16.9087	145.736	2	1
EHW	2013-04-24	-16.9084	145.733	3	0
EHW	2013-04-24	-16.9078	145.732	5	2
EHW	2013-04-24	-16.9071	145.733	6	3
EHW	2013-04-24	-16.9071	145.729	4	0
EHW	2013-04-24	-16.907	145.73	0	0
EHW	2013-04-24	-16.907	145.735	1	1
EHW	2013-04-24	-16.907	145.739	0	0
EHW	2013-04-24	-16.9068	145.737	0	0
EHW	2013-04-24	-16.9066	145.731	2	0
EHW	2013-04-24	-16.9061	145.74	0	0
EHW	2013-04-24	-16.906	145.729	1	0
EHW	2013-04-24	-16.9059	145.737	4	4
EHW	2013-04-24	-16.9056	145.74	8	8
EHW	2013-04-24	-16.9055	145.73	1	0
EHW	2013-04-24	-16.9052	145.739	0	0
EHW	2013-04-24	-16.905	145.737	7	7
EHW	2013-04-24	-16.9049	145.725	2	0
EHW	2013-04-24	-16.9048	145.735	2	2
EHW	2013-04-24	-16.9047	145.727	3	1
EHW	2013-04-24	-16.9046	145.726	1	0
EHW	2013-04-24	-16.9046	145.732	0	0
EHW	2013-04-24	-16.9046	145.729	0	0
EHW	2013-04-24	-16.9045	145.743	1	1
EHW	2013-04-24	-16.9044	145.74	2	2
EHW	2013-04-24	-16.9043	145.746	4	1
EHW	2013-04-24	-16.904	145.744	0	0
EHW	2013-04-24	-16.904	145.732	3	3
EHW	2013-04-24	-16.904	145.745	4	0
EHW	2013-04-24	-16.904	145.738	0	0
EHW	2013-04-24	-16.9037	145.727	3	0
EHW	2013-04-24	-16.9036	145.734	4	4
EHW	2013-04-24	-16.9036	145.739	0	0
EHW	2013-04-24	-16.9034	145.743	0	0
EHW	2013-04-24	-16.9031	145.728	0	0
EHW	2013-04-24	-16.903	145.73	2	2
EHW	2013-04-24	-16.903	145.744	1	0
EHW	2013-04-24	-16.9029	145.732	1	1
EHW	2013-04-24	-16.9028	145.736	1	0
EHW	2013-04-24	-16.9024	145.726	1	0
EHW	2013-04-24	-16.9024	145.741	0	0
EHW	2013-04-24	-16.9022	145.732	2	2
EHW	2013-04-24	-16.9021	145.744	3	0
EHW	2013-04-24	-16.9021	145.727	0	0
EHW	2013-04-24	-16.9019	145.739	3	3
EHW	2013-04-24	-16.9017	145.731	2	2
EHW	2013-04-24	-16.9016	145.738	4	3
EHW	2013-04-24	-16.9016	145.738	8	5
EHW	2013-04-24	-16.9014	145.741	9	3
EHW	2013-04-24	-16.9014	145.733	5	5
EHW	2013-04-24	-16.9014	145.73	0	0
EHW	2013-04-24	-16.9013	145.744	4	0
EHW	2013-04-24	-16.901	145.735	2	0
EHW	2013-04-24	-16.9006	145.742	1	1
EHW	2013-04-24	-16.9003	145.737	1	1
EHW	2013-04-24	-16.9002	145.739	3	3
EHW	2013-04-24	-16.9002	145.727	1	0
EHW	2013-04-24	-16.9001	145.743	1	0
EHW	2013-04-24	-16.9001	145.735	0	0
EHW	2013-04-24	-16.9	145.733	2	1
EHW	2013-04-24	-16.8998	145.734	2	0
EHW	2013-04-24	-16.8997	145.731	3	2
EHW	2013-04-24	-16.8997	145.742	1	0
EHW	2013-04-24	-16.8996	145.73	2	1
EHW	2013-04-24	-16.8995	145.74	0	0
EHW	2013-04-24	-16.8992	145.729	1	0
EHW	2013-04-24	-16.8987	145.741	0	0
EHW	2013-04-24	-16.8987	145.734	0	0
EHW	2013-04-24	-16.8985	145.729	2	0
EHW	2013-04-24	-16.8984	145.731	0	0
EHW	2013-04-24	-16.8978	145.734	0	0
EHW	2013-04-24	-16.8977	145.729	0	0
EHW	2013-04-24	-16.8976	145.741	0	0
EHW	2013-04-24	-16.8974	145.727	0	0
EHW	2013-04-24	-16.8971	145.734	1	0
EHW	2013-04-24	-16.8967	145.742	0	0
EHW	2013-04-24	-16.8962	145.734	0	0
EHW	2013-04-24	-16.8956	145.729	0	0
EHW	2013-04-30	-16.9077	145.728	0	0
EHW	2013-04-30	-16.8975	145.724	0	0
EHW	2013-05-01	-16.9102	145.73	1	0
EHW	2013-05-01	-16.91	145.729	1	0
EHW	2013-05-01	-16.9097	145.737	0	0
EHW	2013-05-01	-16.9095	145.733	2	0
EHW	2013-05-01	-16.9093	145.731	1	0
EHW	2013-05-01	-16.9092	145.732	1	0
EHW	2013-05-01	-16.9087	145.736	0	0
EHW	2013-05-01	-16.9084	145.733	2	0
EHW	2013-05-01	-16.9078	145.732	6	1
EHW	2013-05-01	-16.9071	145.733	1	1
EHW	2013-05-01	-16.9071	145.729	2	0
EHW	2013-05-01	-16.907	145.73	1	0
EHW	2013-05-01	-16.907	145.735	3	3
EHW	2013-05-01	-16.907	145.739	0	0
EHW	2013-05-01	-16.9068	145.737	3	2
EHW	2013-05-01	-16.9066	145.731	0	0
EHW	2013-05-01	-16.9061	145.74	0	0
EHW	2013-05-01	-16.906	145.729	2	0
EHW	2013-05-01	-16.9059	145.737	2	2
EHW	2013-05-01	-16.9056	145.74	2	1
EHW	2013-05-01	-16.9055	145.73	0	0
EHW	2013-05-01	-16.9052	145.739	0	0
EHW	2013-05-01	-16.905	145.737	4	3
EHW	2013-05-01	-16.9049	145.725	0	0
EHW	2013-05-01	-16.9048	145.735	2	1
EHW	2013-05-01	-16.9047	145.727	4	0
EHW	2013-05-01	-16.9046	145.726	1	0
EHW	2013-05-01	-16.9046	145.732	1	0
EHW	2013-05-01	-16.9046	145.729	2	0
EHW	2013-05-01	-16.9045	145.743	2	1
EHW	2013-05-01	-16.9044	145.74	3	3
EHW	2013-05-01	-16.9043	145.746	3	0
EHW	2013-05-01	-16.904	145.744	0	0
EHW	2013-05-01	-16.904	145.732	5	4
EHW	2013-05-01	-16.904	145.745	0	0
EHW	2013-05-01	-16.904	145.738	1	0
EHW	2013-05-01	-16.9037	145.727	2	0
EHW	2013-05-01	-16.9036	145.734	0	0
EHW	2013-05-01	-16.9036	145.739	2	2
EHW	2013-05-01	-16.9034	145.743	1	1
EHW	2013-05-01	-16.9031	145.728	1	0
EHW	2013-05-01	-16.903	145.73	0	0
EHW	2013-05-01	-16.9029	145.732	0	0
EHW	2013-05-01	-16.9028	145.736	5	1
EHW	2013-05-01	-16.9024	145.726	2	0
EHW	2013-05-01	-16.9024	145.741	0	0
EHW	2013-05-01	-16.9022	145.732	2	2
EHW	2013-05-01	-16.9021	145.744	0	0
EHW	2013-05-01	-16.9021	145.727	0	0
EHW	2013-05-01	-16.902	145.737	1	0
EHW	2013-05-01	-16.9019	145.739	0	0
EHW	2013-05-01	-16.9017	145.731	1	1
EHW	2013-05-01	-16.9016	145.738	3	2
EHW	2013-05-01	-16.9016	145.738	4	4
EHW	2013-05-01	-16.9015	145.727	0	0
EHW	2013-05-01	-16.9014	145.741	1	0
EHW	2013-05-01	-16.9014	145.733	1	1
EHW	2013-05-01	-16.9014	145.73	2	2
EHW	2013-05-01	-16.9013	145.744	2	0
EHW	2013-05-01	-16.901	145.735	8	6
EHW	2013-05-01	-16.9006	145.742	1	1
EHW	2013-05-01	-16.9003	145.737	1	0
EHW	2013-05-01	-16.9002	145.739	1	1
EHW	2013-05-01	-16.9002	145.727	0	0
EHW	2013-05-01	-16.9001	145.735	0	0
EHW	2013-05-01	-16.9	145.733	0	0
EHW	2013-05-01	-16.8998	145.734	1	1
EHW	2013-05-01	-16.8997	145.731	2	1
EHW	2013-05-01	-16.8997	145.742	0	0
EHW	2013-05-01	-16.8996	145.73	0	0
EHW	2013-05-01	-16.8995	145.74	1	1
EHW	2013-05-01	-16.8992	145.729	0	0
EHW	2013-05-01	-16.8987	145.741	0	0
EHW	2013-05-01	-16.8987	145.734	0	0
EHW	2013-05-01	-16.8985	145.729	4	2
EHW	2013-05-01	-16.8984	145.731	1	0
EHW	2013-05-01	-16.8978	145.734	0	0
EHW	2013-05-01	-16.8977	145.729	0	0
EHW	2013-05-01	-16.8976	145.741	1	0
EHW	2013-05-01	-16.8974	145.727	0	0
EHW	2013-05-01	-16.8971	145.734	0	0
EHW	2013-05-01	-16.8967	145.742	0	0
EHW	2013-05-01	-16.8962	145.734	1	0
EHW	2013-05-01	-16.8956	145.729	0	0
EHW	2013-05-07	-16.9077	145.728	0	0
EHW	2013-05-07	-16.8975	145.724	0	0
EHW	2013-05-08	-16.9102	145.73	0	0
EHW	2013-05-08	-16.91	145.729	0	0
EHW	2013-05-08	-16.9097	145.737	0	0
EHW	2013-05-08	-16.9095	145.733	0	0
EHW	2013-05-08	-16.9093	145.731	1	0
EHW	2013-05-08	-16.9092	145.732	0	0
EHW	2013-05-08	-16.9087	145.736	0	0
EHW	2013-05-08	-16.9084	145.733	4	0
EHW	2013-05-08	-16.9078	145.732	2	0
EHW	2013-05-08	-16.9071	145.733	0	0
EHW	2013-05-08	-16.9071	145.729	4	0
EHW	2013-05-08	-16.907	145.73	0	0
EHW	2013-05-08	-16.907	145.739	0	0
EHW	2013-05-08	-16.9068	145.737	2	0
EHW	2013-05-08	-16.9061	145.74	1	0
EHW	2013-05-08	-16.906	145.729	1	1
EHW	2013-05-08	-16.9059	145.737	1	1
EHW	2013-05-08	-16.9056	145.74	3	3
EHW	2013-05-08	-16.9055	145.73	0	0
EHW	2013-05-08	-16.9052	145.739	0	0
EHW	2013-05-08	-16.9049	145.725	0	0
EHW	2013-05-08	-16.9048	145.735	0	0
EHW	2013-05-08	-16.9047	145.727	1	0
EHW	2013-05-08	-16.9046	145.726	2	0
EHW	2013-05-08	-16.9046	145.732	0	0
EHW	2013-05-08	-16.9046	145.729	0	0
EHW	2013-05-08	-16.9045	145.743	0	0
EHW	2013-05-08	-16.9044	145.74	3	3
EHW	2013-05-08	-16.9043	145.746	1	0
EHW	2013-05-08	-16.904	145.744	0	0
EHW	2013-05-08	-16.904	145.732	2	2
EHW	2013-05-08	-16.904	145.745	0	0
EHW	2013-05-08	-16.904	145.738	0	0
EHW	2013-05-08	-16.9037	145.727	0	0
EHW	2013-05-08	-16.9036	145.734	0	0
EHW	2013-05-08	-16.9036	145.739	1	1
EHW	2013-05-08	-16.9034	145.743	0	0
EHW	2013-05-08	-16.9031	145.728	0	0
EHW	2013-05-08	-16.903	145.744	0	0
EHW	2013-05-08	-16.9029	145.732	0	0
EHW	2013-05-08	-16.9028	145.736	0	0
EHW	2013-05-08	-16.9024	145.726	1	0
EHW	2013-05-08	-16.9024	145.741	0	0
EHW	2013-05-08	-16.9022	145.732	0	0
EHW	2013-05-08	-16.9021	145.744	1	0
EHW	2013-05-08	-16.9021	145.727	0	0
EHW	2013-05-08	-16.902	145.737	0	0
EHW	2013-05-08	-16.9019	145.739	2	2
EHW	2013-05-08	-16.9017	145.731	0	0
EHW	2013-05-08	-16.9016	145.738	0	0
EHW	2013-05-08	-16.9016	145.738	1	1
EHW	2013-05-08	-16.9015	145.727	0	0
EHW	2013-05-08	-16.9014	145.741	1	0
EHW	2013-05-08	-16.9014	145.733	3	3
EHW	2013-05-08	-16.9014	145.73	0	0
EHW	2013-05-08	-16.9013	145.744	2	0
EHW	2013-05-08	-16.901	145.735	1	1
EHW	2013-05-08	-16.9006	145.742	0	0
EHW	2013-05-08	-16.9003	145.737	0	0
EHW	2013-05-08	-16.9002	145.739	3	2
EHW	2013-05-08	-16.9002	145.727	0	0
EHW	2013-05-08	-16.9001	145.743	0	0
EHW	2013-05-08	-16.9001	145.735	1	1
EHW	2013-05-08	-16.9	145.733	0	0
EHW	2013-05-08	-16.8998	145.734	1	1
EHW	2013-05-08	-16.8997	145.731	0	0
EHW	2013-05-08	-16.8997	145.742	0	0
EHW	2013-05-08	-16.8996	145.73	1	0
EHW	2013-05-08	-16.8995	145.74	0	0
EHW	2013-05-08	-16.8992	145.729	2	1
EHW	2013-05-08	-16.8987	145.741	0	0
EHW	2013-05-08	-16.8987	145.734	0	0
EHW	2013-05-08	-16.8985	145.729	1	0
EHW	2013-05-08	-16.8984	145.731	0	0
EHW	2013-05-08	-16.8978	145.734	1	0
EHW	2013-05-08	-16.8977	145.729	0	0
EHW	2013-05-08	-16.8976	145.741	0	0
EHW	2013-05-08	-16.8974	145.727	0	0
EHW	2013-05-08	-16.8971	145.734	0	0
EHW	2013-05-08	-16.8967	145.742	0	0
EHW	2013-05-08	-16.8962	145.734	0	0
EHW	2013-05-08	-16.8956	145.729	0	0
EHW	2013-05-14	-16.9077	145.728	1	0
EHW	2013-05-14	-16.8975	145.724	0	0
EHW	2013-05-15	-16.9102	145.73	6	0
EHW	2013-05-15	-16.91	145.729	0	0
EHW	2013-05-15	-16.9097	145.737	0	0
EHW	2013-05-15	-16.9095	145.733	0	0
EHW	2013-05-15	-16.9093	145.731	0	0
EHW	2013-05-15	-16.9092	145.732	1	0
EHW	2013-05-15	-16.9087	145.736	2	0
EHW	2013-05-15	-16.9084	145.733	7	0
EHW	2013-05-15	-16.9078	145.732	2	0
EHW	2013-05-15	-16.9071	145.733	1	1
EHW	2013-05-15	-16.9071	145.729	6	0
EHW	2013-05-15	-16.907	145.73	0	0
EHW	2013-05-15	-16.907	145.735	1	1
EHW	2013-05-15	-16.907	145.739	0	0
EHW	2013-05-15	-16.9068	145.737	2	2
EHW	2013-05-15	-16.9066	145.731	1	0
EHW	2013-05-15	-16.9061	145.74	2	2
EHW	2013-05-15	-16.906	145.729	4	0
EHW	2013-05-15	-16.9059	145.737	1	1
EHW	2013-05-15	-16.9056	145.74	3	3
EHW	2013-05-15	-16.9055	145.73	0	0
EHW	2013-05-15	-16.9052	145.739	0	0
EHW	2013-05-15	-16.905	145.737	9	4
EHW	2013-05-15	-16.9049	145.725	0	0
EHW	2013-05-15	-16.9048	145.735	0	0
EHW	2013-05-15	-16.9047	145.727	0	0
EHW	2013-05-15	-16.9046	145.726	0	0
EHW	2013-05-15	-16.9046	145.732	0	0
EHW	2013-05-15	-16.9046	145.729	0	0
EHW	2013-05-15	-16.9045	145.743	0	0
EHW	2013-05-15	-16.9044	145.74	2	1
EHW	2013-05-15	-16.9043	145.746	2	0
EHW	2013-05-15	-16.904	145.744	0	0
EHW	2013-05-15	-16.904	145.732	1	1
EHW	2013-05-15	-16.904	145.745	4	0
EHW	2013-05-15	-16.904	145.738	1	1
EHW	2013-05-15	-16.9037	145.727	0	0
EHW	2013-05-15	-16.9036	145.734	0	0
EHW	2013-05-15	-16.9036	145.739	1	0
EHW	2013-05-15	-16.9034	145.743	0	0
EHW	2013-05-15	-16.9031	145.728	0	0
EHW	2013-05-15	-16.903	145.73	1	0
EHW	2013-05-15	-16.903	145.744	0	0
EHW	2013-05-15	-16.9029	145.732	0	0
EHW	2013-05-15	-16.9028	145.736	1	1
EHW	2013-05-15	-16.9024	145.726	10	0
EHW	2013-05-15	-16.9024	145.741	0	0
EHW	2013-05-15	-16.9022	145.732	1	1
EHW	2013-05-15	-16.9021	145.744	2	0
EHW	2013-05-15	-16.9021	145.727	0	0
EHW	2013-05-15	-16.902	145.737	3	2
EHW	2013-05-15	-16.9019	145.739	5	2
EHW	2013-05-15	-16.9017	145.731	2	2
EHW	2013-05-15	-16.9016	145.738	0	0
EHW	2013-05-15	-16.9016	145.738	0	0
EHW	2013-05-15	-16.9015	145.727	0	0
EHW	2013-05-15	-16.9014	145.741	1	0
EHW	2013-05-15	-16.9014	145.733	0	0
EHW	2013-05-15	-16.9014	145.73	1	1
EHW	2013-05-15	-16.9013	145.744	0	0
EHW	2013-05-15	-16.901	145.735	8	7
EHW	2013-05-15	-16.9006	145.742	0	0
EHW	2013-05-15	-16.9003	145.737	0	0
EHW	2013-05-15	-16.9002	145.739	10	8
EHW	2013-05-15	-16.9002	145.727	0	0
EHW	2013-05-15	-16.9001	145.743	1	0
EHW	2013-05-15	-16.9001	145.735	0	0
EHW	2013-05-15	-16.9	145.733	0	0
EHW	2013-05-15	-16.8998	145.734	1	0
EHW	2013-05-15	-16.8997	145.731	0	0
EHW	2013-05-15	-16.8997	145.742	0	0
EHW	2013-05-15	-16.8996	145.73	0	0
EHW	2013-05-15	-16.8995	145.74	0	0
EHW	2013-05-15	-16.8992	145.729	0	0
EHW	2013-05-15	-16.8987	145.741	0	0
EHW	2013-05-15	-16.8987	145.734	0	0
EHW	2013-05-15	-16.8985	145.729	3	0
EHW	2013-05-15	-16.8984	145.731	0	0
EHW	2013-05-15	-16.8978	145.734	0	0
EHW	2013-05-15	-16.8977	145.729	0	0
EHW	2013-05-15	-16.8976	145.741	0	0
EHW	2013-05-15	-16.8974	145.727	0	0
EHW	2013-05-15	-16.8971	145.734	0	0
EHW	2013-05-15	-16.8967	145.742	0	0
EHW	2013-05-15	-16.8962	145.734	0	0
EHW	2013-05-15	-16.8956	145.729	0	0
EHW	2013-05-21	-16.9077	145.728	1	0
EHW	2013-05-22	-16.9102	145.73	1	0
EHW	2013-05-22	-16.91	145.729	2	0
EHW	2013-05-22	-16.9097	145.737	0	0
EHW	2013-05-22	-16.9095	145.733	0	0
EHW	2013-05-22	-16.9093	145.731	2	1
EHW	2013-05-22	-16.9092	145.732	2	0
EHW	2013-05-22	-16.9087	145.736	0	0
EHW	2013-05-22	-16.9084	145.733	6	1
EHW	2013-05-22	-16.9078	145.732	2	0
EHW	2013-05-22	-16.9071	145.733	3	1
EHW	2013-05-22	-16.9071	145.729	5	0
EHW	2013-05-22	-16.907	145.73	0	0
EHW	2013-05-22	-16.907	145.735	2	2
EHW	2013-05-22	-16.907	145.739	0	0
EHW	2013-05-22	-16.9068	145.737	1	1
EHW	2013-05-22	-16.9066	145.731	1	0
EHW	2013-05-22	-16.9061	145.74	2	1
EHW	2013-05-22	-16.906	145.729	3	0
EHW	2013-05-22	-16.9059	145.737	2	2
EHW	2013-05-22	-16.9056	145.74	2	2
EHW	2013-05-22	-16.9055	145.73	0	0
EHW	2013-05-22	-16.9052	145.739	0	0
EHW	2013-05-22	-16.905	145.737	6	4
EHW	2013-05-22	-16.9049	145.725	0	0
EHW	2013-05-22	-16.9048	145.735	1	0
EHW	2013-05-22	-16.9047	145.727	3	0
EHW	2013-05-22	-16.9046	145.726	0	0
EHW	2013-05-22	-16.9046	145.732	0	0
EHW	2013-05-22	-16.9046	145.729	0	0
EHW	2013-05-22	-16.9045	145.743	0	0
EHW	2013-05-22	-16.9044	145.74	0	0
EHW	2013-05-22	-16.9043	145.746	3	0
EHW	2013-05-22	-16.904	145.744	0	0
EHW	2013-05-22	-16.904	145.732	0	0
EHW	2013-05-22	-16.904	145.745	1	0
EHW	2013-05-22	-16.904	145.738	2	2
EHW	2013-05-22	-16.9037	145.727	0	0
EHW	2013-05-22	-16.9036	145.734	1	1
EHW	2013-05-22	-16.9036	145.739	0	0
EHW	2013-05-22	-16.9034	145.743	0	0
EHW	2013-05-22	-16.9031	145.728	0	0
EHW	2013-05-22	-16.903	145.73	0	0
EHW	2013-05-22	-16.9029	145.732	0	0
EHW	2013-05-22	-16.9028	145.736	2	1
EHW	2013-05-22	-16.9024	145.726	3	0
EHW	2013-05-22	-16.9024	145.741	0	0
EHW	2013-05-22	-16.9022	145.732	2	2
EHW	2013-05-22	-16.9021	145.744	1	0
EHW	2013-05-22	-16.9021	145.727	3	0
EHW	2013-05-22	-16.902	145.737	1	0
EHW	2013-05-22	-16.9019	145.739	1	1
EHW	2013-05-22	-16.9017	145.731	1	1
EHW	2013-05-22	-16.9016	145.738	0	0
EHW	2013-05-22	-16.9016	145.738	2	2
EHW	2013-05-22	-16.9015	145.727	0	0
EHW	2013-05-22	-16.9014	145.741	3	1
EHW	2013-05-22	-16.9014	145.733	1	1
EHW	2013-05-22	-16.9014	145.73	0	0
EHW	2013-05-22	-16.9013	145.744	2	0
EHW	2013-05-22	-16.901	145.735	8	8
EHW	2013-05-22	-16.9006	145.742	0	0
EHW	2013-05-22	-16.9003	145.737	2	1
EHW	2013-05-22	-16.9002	145.739	12	9
EHW	2013-05-22	-16.9002	145.727	0	0
EHW	2013-05-22	-16.9001	145.743	0	0
EHW	2013-05-22	-16.9001	145.735	2	2
EHW	2013-05-22	-16.9	145.733	0	0
EHW	2013-05-22	-16.8998	145.734	1	1
EHW	2013-05-22	-16.8997	145.731	1	1
EHW	2013-05-22	-16.8997	145.742	0	0
EHW	2013-05-22	-16.8996	145.73	0	0
EHW	2013-05-22	-16.8995	145.74	0	0
EHW	2013-05-22	-16.8992	145.729	1	0
EHW	2013-05-22	-16.8987	145.741	1	0
EHW	2013-05-22	-16.8987	145.734	1	0
EHW	2013-05-22	-16.8985	145.729	2	0
EHW	2013-05-22	-16.8984	145.731	2	0
EHW	2013-05-22	-16.8978	145.734	0	0
EHW	2013-05-22	-16.8977	145.729	0	0
EHW	2013-05-22	-16.8976	145.741	0	0
EHW	2013-05-22	-16.8974	145.727	0	0
EHW	2013-05-22	-16.8971	145.734	0	0
EHW	2013-05-22	-16.8967	145.742	0	0
EHW	2013-05-22	-16.8962	145.734	0	0
EHW	2013-05-22	-16.8956	145.729	1	0
EHW	2013-05-28	-16.9077	145.728	1	0
EHW	2013-05-28	-16.8975	145.724	0	0
EHW	2013-05-29	-16.9102	145.73	1	0
EHW	2013-05-29	-16.91	145.729	0	0
EHW	2013-05-29	-16.9097	145.737	0	0
EHW	2013-05-29	-16.9095	145.733	0	0
EHW	2013-05-29	-16.9093	145.731	0	0
EHW	2013-05-29	-16.9092	145.732	0	0
EHW	2013-05-29	-16.9087	145.736	1	1
EHW	2013-05-29	-16.9084	145.733	5	1
EHW	2013-05-29	-16.9078	145.732	1	0
EHW	2013-05-29	-16.9071	145.733	1	1
EHW	2013-05-29	-16.9071	145.729	1	0
EHW	2013-05-29	-16.907	145.73	0	0
EHW	2013-05-29	-16.907	145.735	0	0
EHW	2013-05-29	-16.907	145.739	0	0
EHW	2013-05-29	-16.9068	145.737	0	0
EHW	2013-05-29	-16.9066	145.731	1	0
EHW	2013-05-29	-16.9061	145.74	1	1
EHW	2013-05-29	-16.906	145.729	2	0
EHW	2013-05-29	-16.9059	145.737	0	0
EHW	2013-05-29	-16.9057	145.73	2	1
EHW	2013-05-29	-16.9056	145.74	6	6
EHW	2013-05-29	-16.9052	145.739	0	0
EHW	2013-05-29	-16.905	145.737	2	2
EHW	2013-05-29	-16.9049	145.725	0	0
EHW	2013-05-29	-16.9048	145.735	3	3
EHW	2013-05-29	-16.9047	145.727	0	0
EHW	2013-05-29	-16.9046	145.726	0	0
EHW	2013-05-29	-16.9046	145.732	0	0
EHW	2013-05-29	-16.9046	145.729	2	1
EHW	2013-05-29	-16.9045	145.743	2	0
EHW	2013-05-29	-16.9044	145.74	2	1
EHW	2013-05-29	-16.9043	145.746	0	0
EHW	2013-05-29	-16.904	145.744	1	1
EHW	2013-05-29	-16.904	145.732	1	1
EHW	2013-05-29	-16.904	145.745	1	0
EHW	2013-05-29	-16.904	145.738	1	1
EHW	2013-05-29	-16.9037	145.727	0	0
EHW	2013-05-29	-16.9036	145.734	3	2
EHW	2013-05-29	-16.9036	145.739	1	1
EHW	2013-05-29	-16.9034	145.743	1	0
EHW	2013-05-29	-16.9031	145.728	0	0
EHW	2013-05-29	-16.903	145.73	0	0
EHW	2013-05-29	-16.903	145.744	1	0
EHW	2013-05-29	-16.9029	145.732	0	0
EHW	2013-05-29	-16.9028	145.736	1	1
EHW	2013-05-29	-16.9024	145.726	7	0
EHW	2013-05-29	-16.9024	145.741	0	0
EHW	2013-05-29	-16.9022	145.732	3	3
EHW	2013-05-29	-16.9021	145.744	2	1
EHW	2013-05-29	-16.9021	145.727	1	0
EHW	2013-05-29	-16.902	145.737	0	0
EHW	2013-05-29	-16.9019	145.739	0	0
EHW	2013-05-29	-16.9017	145.731	2	2
EHW	2013-05-29	-16.9016	145.738	1	1
EHW	2013-05-29	-16.9016	145.738	0	0
EHW	2013-05-29	-16.9015	145.727	0	0
EHW	2013-05-29	-16.9014	145.741	1	0
EHW	2013-05-29	-16.9014	145.733	4	4
EHW	2013-05-29	-16.9014	145.73	0	0
EHW	2013-05-29	-16.9013	145.744	3	0
EHW	2013-05-29	-16.901	145.735	7	7
EHW	2013-05-29	-16.9006	145.742	0	0
EHW	2013-05-29	-16.9003	145.737	1	0
EHW	2013-05-29	-16.9002	145.739	2	1
EHW	2013-05-29	-16.9002	145.727	0	0
EHW	2013-05-29	-16.9001	145.743	1	0
EHW	2013-05-29	-16.9001	145.735	1	1
EHW	2013-05-29	-16.9	145.733	0	0
EHW	2013-05-29	-16.8998	145.734	0	0
EHW	2013-05-29	-16.8997	145.731	1	0
EHW	2013-05-29	-16.8997	145.742	0	0
EHW	2013-05-29	-16.8995	145.74	0	0
EHW	2013-05-29	-16.8992	145.729	0	0
EHW	2013-05-29	-16.8987	145.741	0	0
EHW	2013-05-29	-16.8987	145.734	0	0
EHW	2013-05-29	-16.8985	145.729	0	0
EHW	2013-05-29	-16.8984	145.731	0	0
EHW	2013-05-29	-16.8978	145.734	0	0
EHW	2013-05-29	-16.8977	145.729	0	0
EHW	2013-05-29	-16.8976	145.741	0	0
EHW	2013-05-29	-16.8974	145.727	0	0
EHW	2013-05-29	-16.8971	145.734	0	0
EHW	2013-05-29	-16.8967	145.742	0	0
EHW	2013-05-29	-16.8962	145.734	0	0
EHW	2013-05-29	-16.8956	145.729	1	0
EHW	2013-06-04	-16.9077	145.728	2	0
EHW	2013-06-04	-16.8975	145.724	0	0
EHW	2013-06-05	-16.9102	145.73	1	0
EHW	2013-06-05	-16.91	145.729	0	0
EHW	2013-06-05	-16.9097	145.737	0	0
EHW	2013-06-05	-16.9095	145.733	0	0
EHW	2013-06-05	-16.9093	145.731	0	0
EHW	2013-06-05	-16.9092	145.732	0	0
EHW	2013-06-05	-16.9087	145.736	0	0
EHW	2013-06-05	-16.9084	145.733	1	0
EHW	2013-06-05	-16.9078	145.732	2	0
EHW	2013-06-05	-16.9071	145.733	2	2
EHW	2013-06-05	-16.9071	145.729	2	0
EHW	2013-06-05	-16.907	145.73	0	0
EHW	2013-06-05	-16.907	145.735	0	0
EHW	2013-06-05	-16.907	145.739	2	2
EHW	2013-06-05	-16.9068	145.737	1	0
EHW	2013-06-05	-16.9066	145.731	0	0
EHW	2013-06-05	-16.9061	145.74	1	1
EHW	2013-06-05	-16.906	145.729	0	0
EHW	2013-06-05	-16.9059	145.737	1	1
EHW	2013-06-05	-16.9057	145.73	1	0
EHW	2013-06-05	-16.9056	145.74	2	2
EHW	2013-06-05	-16.9052	145.739	0	0
EHW	2013-06-05	-16.905	145.737	2	0
EHW	2013-06-05	-16.9049	145.725	0	0
EHW	2013-06-05	-16.9048	145.735	2	2
EHW	2013-06-05	-16.9047	145.727	0	0
EHW	2013-06-05	-16.9046	145.726	0	0
EHW	2013-06-05	-16.9046	145.732	0	0
EHW	2013-06-05	-16.9046	145.729	2	0
EHW	2013-06-05	-16.9045	145.743	0	0
EHW	2013-06-05	-16.9044	145.74	0	0
EHW	2013-06-05	-16.9043	145.746	3	0
EHW	2013-06-05	-16.904	145.744	0	0
EHW	2013-06-05	-16.904	145.732	1	1
EHW	2013-06-05	-16.904	145.745	1	0
EHW	2013-06-05	-16.904	145.738	2	2
EHW	2013-06-05	-16.9037	145.727	0	0
EHW	2013-06-05	-16.9036	145.734	2	2
EHW	2013-06-05	-16.9036	145.739	1	1
EHW	2013-06-05	-16.9034	145.743	1	1
EHW	2013-06-05	-16.9031	145.728	0	0
EHW	2013-06-05	-16.903	145.73	1	1
EHW	2013-06-05	-16.903	145.744	0	0
EHW	2013-06-05	-16.9029	145.732	0	0
EHW	2013-06-05	-16.9028	145.736	1	0
EHW	2013-06-05	-16.9024	145.741	0	0
EHW	2013-06-05	-16.9022	145.732	1	1
EHW	2013-06-05	-16.9021	145.744	1	0
EHW	2013-06-05	-16.9021	145.727	0	0
EHW	2013-06-05	-16.902	145.737	2	1
EHW	2013-06-05	-16.9019	145.739	0	0
EHW	2013-06-05	-16.9017	145.731	1	1
EHW	2013-06-05	-16.9016	145.738	0	0
EHW	2013-06-05	-16.9016	145.738	0	0
EHW	2013-06-05	-16.9014	145.741	2	2
EHW	2013-06-05	-16.9014	145.733	0	0
EHW	2013-06-05	-16.9014	145.73	0	0
EHW	2013-06-05	-16.9013	145.744	1	0
EHW	2013-06-05	-16.901	145.735	3	2
EHW	2013-06-05	-16.9006	145.742	0	0
EHW	2013-06-05	-16.9003	145.737	1	0
EHW	2013-06-05	-16.9002	145.739	2	2
EHW	2013-06-05	-16.9002	145.727	1	0
EHW	2013-06-05	-16.9001	145.743	1	0
EHW	2013-06-05	-16.9001	145.735	0	0
EHW	2013-06-05	-16.9	145.733	0	0
EHW	2013-06-05	-16.8998	145.734	1	1
EHW	2013-06-05	-16.8997	145.731	0	0
EHW	2013-06-05	-16.8997	145.742	0	0
EHW	2013-06-05	-16.8996	145.73	2	0
EHW	2013-06-05	-16.8995	145.74	1	1
EHW	2013-06-05	-16.8992	145.729	1	0
EHW	2013-06-05	-16.8987	145.741	0	0
EHW	2013-06-05	-16.8987	145.734	0	0
EHW	2013-06-05	-16.8985	145.729	2	0
EHW	2013-06-05	-16.8978	145.734	0	0
EHW	2013-06-05	-16.8977	145.729	0	0
EHW	2013-06-05	-16.8976	145.741	0	0
EHW	2013-06-05	-16.8974	145.727	3	0
EHW	2013-06-05	-16.8971	145.734	0	0
EHW	2013-06-05	-16.8967	145.742	0	0
EHW	2013-06-05	-16.8962	145.734	0	0
EHW	2013-06-05	-16.8956	145.729	0	0
EHW	2013-06-06	-16.9074	145.731	0	0
EHW	2013-06-06	-16.907	145.735	0	0
EHW	2013-06-06	-16.9065	145.739	0	0
EHW	2013-06-06	-16.9039	145.74	1	0
EHW	2013-06-06	-16.8995	145.731	0	0
EHW	2013-06-06	-16.8956	145.729	0	0
EHW	2013-06-11	-16.9077	145.728	0	0
EHW	2013-06-11	-16.8975	145.724	0	0
EHW	2013-06-12	-16.9102	145.73	1	0
EHW	2013-06-12	-16.91	145.729	0	0
EHW	2013-06-12	-16.9097	145.737	0	0
EHW	2013-06-12	-16.9095	145.733	1	0
EHW	2013-06-12	-16.9093	145.731	0	0
EHW	2013-06-12	-16.9092	145.732	1	0
EHW	2013-06-12	-16.9087	145.736	3	0
EHW	2013-06-12	-16.9084	145.733	0	0
EHW	2013-06-12	-16.9078	145.732	0	0
EHW	2013-06-12	-16.9071	145.733	0	0
EHW	2013-06-12	-16.9071	145.729	3	0
EHW	2013-06-12	-16.907	145.73	0	0
EHW	2013-06-12	-16.907	145.735	1	1
EHW	2013-06-12	-16.907	145.739	1	1
EHW	2013-06-12	-16.9068	145.737	0	0
EHW	2013-06-12	-16.9066	145.731	0	0
EHW	2013-06-12	-16.9061	145.74	0	0
EHW	2013-06-12	-16.906	145.729	2	0
EHW	2013-06-12	-16.9059	145.737	4	4
EHW	2013-06-12	-16.9056	145.74	2	2
EHW	2013-06-12	-16.9052	145.739	0	0
EHW	2013-06-12	-16.905	145.737	1	1
EHW	2013-06-12	-16.9048	145.735	1	1
EHW	2013-06-12	-16.9047	145.727	4	0
EHW	2013-06-12	-16.9046	145.726	2	0
EHW	2013-06-12	-16.9046	145.732	0	0
EHW	2013-06-12	-16.9046	145.729	1	0
EHW	2013-06-12	-16.9045	145.743	0	0
EHW	2013-06-12	-16.9044	145.74	0	0
EHW	2013-06-12	-16.9043	145.746	0	0
EHW	2013-06-12	-16.904	145.744	0	0
EHW	2013-06-12	-16.904	145.732	1	1
EHW	2013-06-12	-16.904	145.745	2	0
EHW	2013-06-12	-16.904	145.738	2	2
EHW	2013-06-12	-16.9037	145.727	0	0
EHW	2013-06-12	-16.9036	145.734	0	0
EHW	2013-06-12	-16.9036	145.739	0	0
EHW	2013-06-12	-16.9034	145.743	0	0
EHW	2013-06-12	-16.9031	145.728	0	0
EHW	2013-06-12	-16.903	145.73	1	1
EHW	2013-06-12	-16.903	145.744	2	0
EHW	2013-06-12	-16.9029	145.732	0	0
EHW	2013-06-12	-16.9028	145.736	0	0
EHW	2013-06-12	-16.9024	145.726	0	0
EHW	2013-06-12	-16.9024	145.741	0	0
EHW	2013-06-12	-16.9022	145.732	1	1
EHW	2013-06-12	-16.9021	145.744	1	0
EHW	2013-06-12	-16.9021	145.727	1	0
EHW	2013-06-12	-16.902	145.737	0	0
EHW	2013-06-12	-16.9019	145.739	1	0
EHW	2013-06-12	-16.9017	145.731	1	1
EHW	2013-06-12	-16.9016	145.738	0	0
EHW	2013-06-12	-16.9016	145.738	0	0
[truncated: 7,538 more rows]

## Sheet: trap collections pp
site	date	lat	long	aegypti	wolbachia
PP	2012-10-16	-16.9165	145.759	0	0
PP	2012-10-16	-16.9166	145.76	0	0
PP	2012-10-16	-16.9166	145.76	0	0
PP	2012-10-16	-16.9187	145.761	0	0
PP	2012-10-16	-16.9187	145.76	0	0
PP	2012-10-16	-16.9234	145.762	0	0
PP	2012-10-16	-16.9234	145.762	0	0
PP	2012-10-16	-16.9224	145.763	0	0
PP	2012-10-16	-16.9211	145.763	0	0
PP	2012-10-16	-16.9204	145.762	0	0
PP	2012-10-16	-16.9213	145.762	0	0
PP	2012-10-16	-16.9198	145.766	0	0
PP	2012-10-16	-16.9198	145.764	0	0
PP	2012-10-16	-16.919	145.763	0	0
PP	2012-10-16	-16.9208	145.765	0	0
PP	2012-10-16	-16.9165	145.758	0	0
PP	2012-10-16	-16.9163	145.76	0	0
PP	2012-10-16	-16.9155	145.76	0	0
PP	2012-10-16	-16.9173	145.762	0	0
PP	2012-10-16	-16.9171	145.763	0	0
PP	2012-10-16	-16.9186	145.764	0	0
PP	2012-10-16	-16.9219	145.764	0	0
PP	2012-10-23	-16.9165	145.759	0	0
PP	2012-10-23	-16.9166	145.76	0	0
PP	2012-10-23	-16.9166	145.76	0	0
PP	2012-10-23	-16.9187	145.761	0	0
PP	2012-10-23	-16.9187	145.76	0	0
PP	2012-10-23	-16.9234	145.762	0	0
PP	2012-10-23	-16.9234	145.762	0	0
PP	2012-10-23	-16.923	145.763	0	0
PP	2012-10-23	-16.9224	145.763	0	0
PP	2012-10-23	-16.9211	145.763	0	0
PP	2012-10-23	-16.9204	145.762	0	0
PP	2012-10-23	-16.9213	145.762	0	0
PP	2012-10-23	-16.9198	145.766	0	0
PP	2012-10-23	-16.9198	145.764	0	0
PP	2012-10-23	-16.919	145.763	0	0
PP	2012-10-23	-16.9208	145.765	0	0
PP	2012-10-23	-16.9211	145.761	0	0
PP	2012-10-23	-16.9165	145.758	0	0
PP	2012-10-23	-16.9163	145.76	0	0
PP	2012-10-23	-16.9155	145.76	0	0
PP	2012-10-23	-16.9173	145.762	0	0
PP	2012-10-23	-16.9171	145.763	0	0
PP	2012-10-23	-16.9186	145.764	0	0
PP	2012-10-23	-16.9219	145.764	0	0
PP	2012-10-30	-16.9165	145.759	0	0
PP	2012-10-30	-16.9166	145.76	0	0
PP	2012-10-30	-16.9166	145.76	0	0
PP	2012-10-30	-16.9187	145.761	0	0
PP	2012-10-30	-16.9187	145.76	0	0
PP	2012-10-30	-16.9234	145.762	0	0
PP	2012-10-30	-16.9234	145.762	0	0
PP	2012-10-30	-16.923	145.763	0	0
PP	2012-10-30	-16.9224	145.763	0	0
PP	2012-10-30	-16.9211	145.763	0	0
PP	2012-10-30	-16.9204	145.762	0	0
PP	2012-10-30	-16.9213	145.762	0	0
PP	2012-10-30	-16.9198	145.766	0	0
PP	2012-10-30	-16.919	145.763	0	0
PP	2012-10-30	-16.9208	145.765	0	0
PP	2012-10-30	-16.9165	145.758	0	0
PP	2012-10-30	-16.9163	145.76	0	0
PP	2012-10-30	-16.9155	145.76	0	0
PP	2012-10-30	-16.9173	145.762	0	0
PP	2012-10-30	-16.9171	145.763	0	0
PP	2012-10-30	-16.9186	145.764	0	0
PP	2012-10-30	-16.9219	145.764	0	0
PP	2012-11-06	-16.9165	145.759	0	0
PP	2012-11-06	-16.9166	145.76	0	0
PP	2012-11-06	-16.9166	145.76	0	0
PP	2012-11-06	-16.9187	145.761	0	0
PP	2012-11-06	-16.9187	145.76	0	0
PP	2012-11-06	-16.9234	145.762	0	0
PP	2012-11-06	-16.9234	145.762	0	0
PP	2012-11-06	-16.923	145.763	0	0
PP	2012-11-06	-16.9224	145.763	0	0
PP	2012-11-06	-16.9211	145.763	0	0
PP	2012-11-06	-16.9204	145.762	0	0
PP	2012-11-06	-16.9213	145.762	0	0
PP	2012-11-06	-16.9198	145.766	0	0
PP	2012-11-06	-16.9198	145.764	0	0
PP	2012-11-06	-16.919	145.763	0	0
PP	2012-11-06	-16.9208	145.765	0	0
PP	2012-11-06	-16.9211	145.761	0	0
PP	2012-11-06	-16.9165	145.758	0	0
PP	2012-11-06	-16.9163	145.76	0	0
PP	2012-11-06	-16.9155	145.76	0	0
PP	2012-11-06	-16.9173	145.762	0	0
PP	2012-11-06	-16.9171	145.763	0	0
PP	2012-11-06	-16.9186	145.764	0	0
PP	2012-11-06	-16.9219	145.764	0	0
PP	2012-11-13	-16.9165	145.759	0	0
PP	2012-11-13	-16.9166	145.76	0	0
PP	2012-11-13	-16.9187	145.761	0	0
PP	2012-11-13	-16.9187	145.76	0	0
PP	2012-11-13	-16.9234	145.762	0	0
PP	2012-11-13	-16.9234	145.762	0	0
PP	2012-11-13	-16.923	145.763	0	0
PP	2012-11-13	-16.9224	145.763	0	0
PP	2012-11-13	-16.9211	145.763	0	0
PP	2012-11-13	-16.9204	145.762	0	0
PP	2012-11-13	-16.9213	145.762	0	0
PP	2012-11-13	-16.9198	145.766	0	0
PP	2012-11-13	-16.9198	145.764	0	0
PP	2012-11-13	-16.919	145.763	0	0
PP	2012-11-13	-16.9208	145.765	0	0
PP	2012-11-13	-16.9211	145.761	0	0
PP	2012-11-13	-16.9165	145.758	0	0
PP	2012-11-13	-16.9163	145.76	0	0
PP	2012-11-13	-16.9155	145.76	0	0
PP	2012-11-13	-16.9173	145.762	0	0
PP	2012-11-13	-16.9171	145.763	0	0
PP	2012-11-13	-16.9186	145.764	0	0
PP	2012-11-13	-16.9219	145.764	0	0
PP	2012-11-20	-16.9165	145.759	0	0
PP	2012-11-20	-16.9175	145.759	0	0
PP	2012-11-20	-16.9187	145.761	0	0
PP	2012-11-20			0	0
PP	2012-11-20			0	0
PP	2012-11-20	-16.9234	145.762	0	0
PP	2012-11-20	-16.9234	145.762	0	0
PP	2012-11-20	-16.923	145.763	0	0
PP	2012-11-20	-16.9224	145.763	0	0
PP	2012-11-20	-16.9211	145.763	0	0
PP	2012-11-20			0	0
PP	2012-11-20	-16.9204	145.762	0	0
PP	2012-11-20	-16.9213	145.762	0	0
PP	2012-11-20	-16.9198	145.766	0	0
PP	2012-11-20	-16.9198	145.764	0	0
PP	2012-11-20	-16.919	145.763	0	0
PP	2012-11-20	-16.9208	145.765	0	0
PP	2012-11-20	-16.9211	145.761	0	0
PP	2012-11-20	-16.9201	145.761	0	0
PP	2012-11-20	-16.9165	145.758	0	0
PP	2012-11-20	-16.9163	145.76	0	0
PP	2012-11-20	-16.9155	145.76	0	0
PP	2012-11-20	-16.9173	145.762	0	0
PP	2012-11-20	-16.9171	145.763	0	0
PP	2012-11-20	-16.9186	145.764	0	0
PP	2012-11-27	-16.9165	145.759	0	0
PP	2012-11-27	-16.9175	145.759	0	0
PP	2012-11-27	-16.9166	145.76	0	0
PP	2012-11-27	-16.9187	145.761	0	0
PP	2012-11-27			0	0
PP	2012-11-27	-16.9187	145.76	0	0
PP	2012-11-27			0	0
PP	2012-11-27	-16.9234	145.762	0	0
PP	2012-11-27	-16.9234	145.762	0	0
PP	2012-11-27	-16.923	145.763	0	0
PP	2012-11-27	-16.9224	145.763	0	0
PP	2012-11-27	-16.9211	145.763	0	0
PP	2012-11-27			0	0
PP	2012-11-27	-16.9204	145.762	0	0
PP	2012-11-27	-16.9213	145.762	0	0
PP	2012-11-27	-16.9198	145.766	0	0
PP	2012-11-27	-16.9198	145.764	0	0
PP	2012-11-27	-16.919	145.763	0	0
PP	2012-11-27	-16.9208	145.765	0	0
PP	2012-11-27	-16.9201	145.761	0	0
PP	2012-11-27	-16.9165	145.758	0	0
PP	2012-11-27	-16.9163	145.76	0	0
PP	2012-11-27	-16.9155	145.76	0	0
PP	2012-11-27	-16.9173	145.762	0	0
PP	2012-11-27	-16.9171	145.763	0	0
PP	2012-11-27	-16.9186	145.764	0	0
PP	2012-11-27	-16.9219	145.764	0	0
PP	2012-12-04	-16.9165	145.759	0	0
PP	2012-12-04	-16.9175	145.759	0	0
PP	2012-12-04	-16.9166	145.76	0	0
PP	2012-12-04	-16.9187	145.761	0	0
PP	2012-12-04			0	0
PP	2012-12-04	-16.9187	145.76	0	0
PP	2012-12-04			0	0
PP	2012-12-04	-16.9234	145.762	0	0
PP	2012-12-04	-16.9234	145.762	0	0
PP	2012-12-04	-16.923	145.763	0	0
PP	2012-12-04	-16.9224	145.763	0	0
PP	2012-12-04	-16.9211	145.763	0	0
PP	2012-12-04	-16.924	145.764	0	0
PP	2012-12-04	-16.9204	145.762	0	0
PP	2012-12-04	-16.9213	145.762	0	0
PP	2012-12-04	-16.9198	145.766	0	0
PP	2012-12-04	-16.9198	145.764	0	0
PP	2012-12-04	-16.919	145.763	0	0
PP	2012-12-04	-16.9211	145.761	0	0
PP	2012-12-04	-16.9254	145.765	0	0
PP	2012-12-04	-16.9242	145.767	0	0
PP	2012-12-04	-16.9246	145.767	0	0
PP	2012-12-04	-16.9257	145.768	0	0
PP	2012-12-04	-16.9201	145.761	0	0
PP	2012-12-04	-16.9165	145.758	0	0
PP	2012-12-04	-16.9259	145.766	0	0
PP	2012-12-04	-16.9125	145.757	0	0
PP	2012-12-04	-16.9163	145.76	0	0
PP	2012-12-04	-16.9155	145.76	0	0
PP	2012-12-04	-16.9173	145.762	0	0
PP	2012-12-04	-16.9171	145.763	0	0
PP	2012-12-04	-16.9186	145.764	0	0
PP	2012-12-05	-16.9208	145.765	0	0
PP	2012-12-11	-16.9155	145.757	0	0
PP	2012-12-11	-16.9165	145.759	0	0
PP	2012-12-11	-16.9175	145.759	0	0
PP	2012-12-11	-16.9166	145.76	0	0
PP	2012-12-11	-16.9187	145.761	0	0
PP	2012-12-11			0	0
PP	2012-12-11	-16.9187	145.76	0	0
PP	2012-12-11	-16.9234	145.762	0	0
PP	2012-12-11	-16.9234	145.762	0	0
PP	2012-12-11	-16.923	145.763	0	0
PP	2012-12-11	-16.9221	145.763	0	0
PP	2012-12-11	-16.9224	145.763	0	0
PP	2012-12-11	-16.9211	145.763	0	0
PP	2012-12-11	-16.9204	145.762	0	0
PP	2012-12-11	-16.9213	145.762	0	0
PP	2012-12-11	-16.9198	145.766	0	0
PP	2012-12-11	-16.9198	145.764	0	0
PP	2012-12-11	-16.919	145.763	0	0
PP	2012-12-11	-16.9208	145.765	0	0
PP	2012-12-11	-16.9254	145.765	0	0
PP	2012-12-11	-16.9242	145.767	0	0
PP	2012-12-11	-16.9246	145.767	0	0
PP	2012-12-11	-16.9257	145.768	0	0
PP	2012-12-11	-16.9228	145.766	0	0
PP	2012-12-11	-16.9201	145.761	0	0
PP	2012-12-11	-16.9165	145.758	0	0
PP	2012-12-11	-16.9259	145.766	0	0
PP	2012-12-11	-16.9125	145.757	0	0
PP	2012-12-11	-16.9163	145.76	0	0
PP	2012-12-11	-16.9155	145.76	0	0
PP	2012-12-11	-16.9146	145.754	0	0
PP	2012-12-11	-16.9173	145.762	0	0
PP	2012-12-11	-16.9171	145.763	0	0
PP	2012-12-11	-16.9186	145.764	0	0
PP	2012-12-11	-16.9115	145.756	0	0
PP	2012-12-11	-16.9219	145.764	0	0
PP	2012-12-18	-16.9155	145.757	0	0
PP	2012-12-18	-16.9165	145.759	0	0
PP	2012-12-18	-16.9175	145.759	0	0
PP	2012-12-18	-16.9187	145.761	0	0
PP	2012-12-18			0	0
PP	2012-12-18	-16.9187	145.76	0	0
PP	2012-12-18	-16.9234	145.762	0	0
PP	2012-12-18	-16.9234	145.762	0	0
PP	2012-12-18	-16.923	145.763	0	0
PP	2012-12-18	-16.9221	145.763	0	0
PP	2012-12-18	-16.9224	145.763	0	0
PP	2012-12-18	-16.9211	145.763	0	0
PP	2012-12-18	-16.924	145.764	0	0
PP	2012-12-18	-16.9204	145.762	0	0
PP	2012-12-18	-16.9213	145.762	0	0
PP	2012-12-18	-16.9198	145.766	0	0
PP	2012-12-18	-16.9198	145.764	0	0
PP	2012-12-18	-16.919	145.763	0	0
PP	2012-12-18	-16.9172	145.761	0	0
PP	2012-12-18	-16.9208	145.765	0	0
PP	2012-12-18	-16.9211	145.761	0	0
PP	2012-12-18	-16.9254	145.765	0	0
PP	2012-12-18	-16.9242	145.767	0	0
PP	2012-12-18	-16.9246	145.767	0	0
PP	2012-12-18	-16.9257	145.768	0	0
PP	2012-12-18	-16.9228	145.766	0	0
PP	2012-12-18	-16.9201	145.761	0	0
PP	2012-12-18	-16.9165	145.758	0	0
PP	2012-12-18	-16.9259	145.766	0	0
PP	2012-12-18	-16.9125	145.757	0	0
PP	2012-12-18	-16.9163	145.76	0	0
PP	2012-12-18	-16.9155	145.76	0	0
PP	2012-12-18	-16.9146	145.754	0	0
PP	2012-12-18	-16.9173	145.762	0	0
PP	2012-12-18	-16.9171	145.763	0	0
PP	2012-12-18	-16.9186	145.764	0	0
PP	2012-12-18	-16.9115	145.756	0	0
PP	2012-12-18	-16.9219	145.764	0	0
PP	2013-01-02	-16.9154	145.755	0	0
PP	2013-01-02	-16.916	145.756	0	0
PP	2013-01-02	-16.9155	145.757	0	0
PP	2013-01-02	-16.9159	145.757	0	0
PP	2013-01-02	-16.9151	145.757	0	0
PP	2013-01-02	-16.9151	145.757	0	0
PP	2013-01-02	-16.9145	145.757	0	0
PP	2013-01-02	-16.9165	145.759	0	0
PP	2013-01-02	-16.9175	145.759	0	0
PP	2013-01-02	-16.9187	145.761	0	0
PP	2013-01-02			0	0
PP	2013-01-02	-16.9187	145.76	0	0
PP	2013-01-02	-16.9234	145.762	0	0
PP	2013-01-02	-16.9234	145.762	0	0
PP	2013-01-02	-16.923	145.763	0	0
PP	2013-01-02	-16.9221	145.763	0	0
PP	2013-01-02	-16.9224	145.763	0	0
PP	2013-01-02	-16.9211	145.763	0	0
PP	2013-01-02	-16.924	145.764	0	0
PP	2013-01-02	-16.9204	145.762	0	0
PP	2013-01-02	-16.9213	145.762	0	0
PP	2013-01-02	-16.9198	145.766	0	0
PP	2013-01-02	-16.9198	145.764	0	0
PP	2013-01-02	-16.919	145.763	0	0
PP	2013-01-02	-16.9172	145.761	0	0
PP	2013-01-02	-16.9145	145.753	0	0
PP	2013-01-02	-16.9211	145.761	0	0
PP	2013-01-02	-16.9254	145.765	0	0
PP	2013-01-02	-16.9242	145.767	0	0
PP	2013-01-02	-16.9246	145.767	0	0
PP	2013-01-02	-16.9257	145.768	0	0
PP	2013-01-02	-16.9228	145.766	0	0
PP	2013-01-02	-16.9201	145.761	0	0
PP	2013-01-02	-16.9165	145.758	0	0
PP	2013-01-02	-16.9259	145.766	0	0
PP	2013-01-02	-16.9236	145.761	0	0
PP	2013-01-02	-16.9125	145.757	0	0
PP	2013-01-02	-16.9163	145.76	0	0
PP	2013-01-02	-16.9155	145.76	0	0
PP	2013-01-02	-16.9146	145.754	0	0
PP	2013-01-02	-16.9173	145.762	0	0
PP	2013-01-02	-16.9171	145.763	0	0
PP	2013-01-02	-16.9186	145.764	0	0
PP	2013-01-02	-16.9115	145.756	0	0
PP	2013-01-02	-16.918	145.762	0	0
PP	2013-01-02	-16.9219	145.764	0	0
PP	2013-01-08	-16.9154	145.755	0	0
PP	2013-01-08	-16.916	145.756	3	0
PP	2013-01-08	-16.9155	145.757	0	0
PP	2013-01-08	-16.9159	145.757	18	0
PP	2013-01-08	-16.9151	145.757	5	0
PP	2013-01-08	-16.9151	145.757	11	0
PP	2013-01-08	-16.9145	145.757	1	0
PP	2013-01-08	-16.9165	145.759	4	0
PP	2013-01-08	-16.9175	145.759	18	0
PP	2013-01-08	-16.9166	145.76	6	0
PP	2013-01-08	-16.9187	145.761	5	0
PP	2013-01-08			22	0
PP	2013-01-08	-16.9187	145.76	11	0
PP	2013-01-08	-16.9234	145.762	2	0
PP	2013-01-08	-16.9234	145.762	2	0
PP	2013-01-08	-16.923	145.763	12	0
PP	2013-01-08	-16.9221	145.763	6	0
PP	2013-01-08	-16.9224	145.763	3	0
PP	2013-01-08	-16.9211	145.763	2	0
PP	2013-01-08	-16.924	145.764	15	0
PP	2013-01-08	-16.9204	145.762	20	0
PP	2013-01-08	-16.9213	145.762	8	0
PP	2013-01-08	-16.9198	145.766	1	0
PP	2013-01-08	-16.9198	145.764	5	0
PP	2013-01-08	-16.919	145.763	15	0
PP	2013-01-08	-16.9172	145.761	5	0
PP	2013-01-08	-16.9208	145.765	2	0
PP	2013-01-08	-16.9211	145.761	11	0
PP	2013-01-08	-16.9254	145.765	0	0
PP	2013-01-08	-16.9242	145.767	0	0
PP	2013-01-08	-16.9246	145.767	3	0
PP	2013-01-08	-16.9257	145.768	2	0
PP	2013-01-08	-16.9228	145.766	1	0
PP	2013-01-08	-16.9201	145.761	0	0
PP	2013-01-08	-16.9165	145.758	0	0
PP	2013-01-08	-16.9259	145.766	17	0
PP	2013-01-08	-16.9236	145.761	1	0
PP	2013-01-08	-16.9125	145.757	5	0
PP	2013-01-08	-16.9178	145.77	21	0
PP	2013-01-08	-16.9163	145.76	2	0
PP	2013-01-08	-16.9155	145.76	1	0
PP	2013-01-08	-16.9146	145.754	4	0
PP	2013-01-08	-16.9173	145.762	50	0
PP	2013-01-08	-16.9171	145.763	1	0
PP	2013-01-08	-16.9186	145.764	31	0
PP	2013-01-08	-16.918	145.762	11	0
PP	2013-01-08	-16.9219	145.764	13	0
PP	2013-01-15	-16.9154	145.755	3	0
PP	2013-01-15	-16.916	145.756	1	0
PP	2013-01-15	-16.9155	145.757	0	0
PP	2013-01-15	-16.9159	145.757	28	0
PP	2013-01-15	-16.9151	145.757	5	0
PP	2013-01-15	-16.9151	145.757	0	0
PP	2013-01-15	-16.9145	145.757	11	0
PP	2013-01-15	-16.9165	145.759	9	3
PP	2013-01-15	-16.9175	145.759	39	10
PP	2013-01-15	-16.9166	145.76	20	5
PP	2013-01-15	-16.9187	145.761	9	2
PP	2013-01-15			68	17
PP	2013-01-15	-16.9187	145.76	17	5
PP	2013-01-15	-16.9234	145.762	11	5
PP	2013-01-15	-16.9234	145.762	19	9
PP	2013-01-15	-16.923	145.763	26	5
PP	2013-01-15	-16.9221	145.763	23	4
PP	2013-01-15	-16.9224	145.763	19	6
PP	2013-01-15	-16.9211	145.763	15	3
PP	2013-01-15	-16.924	145.764	33	2
PP	2013-01-15	-16.9204	145.762	47	13
PP	2013-01-15	-16.9213	145.762	29	11
PP	2013-01-15	-16.9198	145.766	2	2
PP	2013-01-15	-16.9198	145.764	22	8
PP	2013-01-15	-16.919	145.763	28	9
PP	2013-01-15	-16.9172	145.761	5	4
PP	2013-01-15	-16.9145	145.753	5	0
PP	2013-01-15	-16.9208	145.765	1	0
PP	2013-01-15	-16.9211	145.761	97	14
PP	2013-01-15	-16.9254	145.765	1	0
PP	2013-01-15	-16.9242	145.767	0	0
PP	2013-01-15	-16.9246	145.767	4	0
PP	2013-01-15	-16.9257	145.768	3	0
PP	2013-01-15	-16.9228	145.766	4	0
PP	2013-01-15	-16.9201	145.761	2	2
PP	2013-01-15	-16.9165	145.758	6	1
PP	2013-01-15	-16.9259	145.766	24	0
PP	2013-01-15	-16.9236	145.761	6	0
PP	2013-01-15	-16.9125	145.757	12	0
PP	2013-01-15	-16.9178	145.77	12	0
PP	2013-01-15	-16.9163	145.76	5	1
PP	2013-01-15	-16.9155	145.76	17	7
PP	2013-01-15	-16.9146	145.754	5	0
PP	2013-01-15	-16.9173	145.762	40	0
PP	2013-01-15	-16.9171	145.763	1	0
PP	2013-01-15	-16.9186	145.764	56	36
PP	2013-01-15	-16.9115	145.756	28	0
PP	2013-01-15	-16.918	145.762	30	1
PP	2013-01-15	-16.9219	145.764	13	5
PP	2013-01-22	-16.9154	145.755	6	0
PP	2013-01-22	-16.916	145.756	4	0
PP	2013-01-22	-16.9155	145.757	2	0
PP	2013-01-22	-16.9151	145.757	9	0
PP	2013-01-22	-16.9151	145.757	8	0
PP	2013-01-22	-16.9165	145.759	3	2
PP	2013-01-22	-16.9175	145.759	29	7
PP	2013-01-22	-16.9166	145.76	20	10
PP	2013-01-22	-16.9187	145.761	15	8
PP	2013-01-22			33	5
PP	2013-01-22	-16.9187	145.76	9	2
PP	2013-01-22	-16.9234	145.762	8	2
PP	2013-01-22	-16.9234	145.762	16	9
PP	2013-01-22	-16.923	145.763	9	3
PP	2013-01-22	-16.9221	145.763	8	0
PP	2013-01-22	-16.9224	145.763	12	5
PP	2013-01-22	-16.9211	145.763	8	2
PP	2013-01-22	-16.924	145.764	11	1
PP	2013-01-22	-16.9204	145.762	22	7
PP	2013-01-22	-16.9213	145.762	12	10
PP	2013-01-22	-16.9198	145.766	11	5
PP	2013-01-22	-16.9198	145.764	10	5
PP	2013-01-22	-16.919	145.763	16	6
PP	2013-01-22	-16.9172	145.761	12	4
PP	2013-01-22	-16.9145	145.753	1	0
PP	2013-01-22	-16.9208	145.765	1	0
PP	2013-01-22	-16.9211	145.761	48	9
PP	2013-01-22	-16.9254	145.765	1	0
PP	2013-01-22	-16.9242	145.767	1	0
PP	2013-01-22	-16.9246	145.767	2	0
PP	2013-01-22	-16.9257	145.768	4	0
PP	2013-01-22	-16.9201	145.761	4	2
PP	2013-01-22	-16.9165	145.758	11	6
PP	2013-01-22	-16.9259	145.766	16	0
PP	2013-01-22	-16.9236	145.761	1	0
PP	2013-01-22	-16.9125	145.757	6	0
PP	2013-01-22	-16.9178	145.77	7	0
PP	2013-01-22	-16.9163	145.76	12	4
PP	2013-01-22	-16.9155	145.76	7	1
PP	2013-01-22	-16.9146	145.754	4	0
PP	2013-01-22	-16.9173	145.762	16	0
PP	2013-01-22	-16.9171	145.763	6	1
PP	2013-01-22	-16.9186	145.764	6	5
PP	2013-01-22	-16.918	145.762	18	1
PP	2013-01-22	-16.9219	145.764	2	1
PP	2013-01-29	-16.9154	145.755	24	0
PP	2013-01-29	-16.916	145.756	9	0
PP	2013-01-29	-16.9155	145.757	0	0
PP	2013-01-29	-16.9159	145.757	5	0
PP	2013-01-29	-16.9151	145.757	9	0
PP	2013-01-29	-16.9151	145.757	30	0
PP	2013-01-29	-16.9165	145.759	7	1
PP	2013-01-29	-16.9175	145.759	23	6
PP	2013-01-29	-16.9166	145.76	9	5
PP	2013-01-29	-16.9187	145.761	5	0
PP	2013-01-29			40	11
PP	2013-01-29	-16.9187	145.76	15	5
PP	2013-01-29	-16.9234	145.762	14	2
PP	2013-01-29	-16.9234	145.762	11	5
PP	2013-01-29	-16.923	145.763	19	3
PP	2013-01-29	-16.9221	145.763	7	3
PP	2013-01-29	-16.9224	145.763	18	4
PP	2013-01-29	-16.9211	145.763	4	2
PP	2013-01-29	-16.924	145.764	9	1
PP	2013-01-29	-16.9204	145.762	43	2
PP	2013-01-29	-16.9213	145.762	15	5
PP	2013-01-29	-16.9198	145.766	17	10
PP	2013-01-29	-16.9198	145.764	14	4
PP	2013-01-29	-16.919	145.763	20	7
PP	2013-01-29	-16.9172	145.761	8	3
PP	2013-01-29	-16.9145	145.753	2	0
PP	2013-01-29	-16.9208	145.765	0	0
PP	2013-01-29	-16.9211	145.761	145	33
PP	2013-01-29	-16.9254	145.765	1	0
PP	2013-01-29	-16.9242	145.767	0	0
PP	2013-01-29	-16.9246	145.767	8	0
PP	2013-01-29	-16.9257	145.768	0	0
PP	2013-01-29	-16.9228	145.766	6	1
PP	2013-01-29	-16.9201	145.761	7	6
PP	2013-01-29	-16.9165	145.758	13	5
PP	2013-01-29	-16.9259	145.766	9	0
PP	2013-01-29	-16.9236	145.761	0	0
PP	2013-01-29	-16.9125	145.757	16	0
PP	2013-01-29	-16.9178	145.77	15	0
PP	2013-01-29	-16.9163	145.76	10	8
PP	2013-01-29	-16.9155	145.76	11	3
PP	2013-01-29	-16.9146	145.754	8	0
PP	2013-01-29	-16.9173	145.762	24	14
PP	2013-01-29	-16.9171	145.763	0	0
PP	2013-01-29	-16.9186	145.764	21	14
PP	2013-01-29	-16.918	145.762	11	2
PP	2013-01-29	-16.9219	145.764	30	9
PP	2013-02-05	-16.9154	145.755	25	0
PP	2013-02-05	-16.916	145.756	8	0
PP	2013-02-05	-16.9155	145.757	2	0
PP	2013-02-05	-16.9159	145.757	6	0
PP	2013-02-05	-16.9151	145.757	21	1
PP	2013-02-05	-16.9151	145.757	18	0
PP	2013-02-05	-16.9145	145.757	20	2
PP	2013-02-05	-16.9175	145.759	20	3
PP	2013-02-05	-16.9166	145.76	11	6
PP	2013-02-05	-16.9187	145.761	14	9
PP	2013-02-05			108	36
PP	2013-02-05	-16.9187	145.76	14	2
PP	2013-02-05	-16.9234	145.762	18	10
PP	2013-02-05	-16.9234	145.762	31	15
PP	2013-02-05	-16.923	145.763	21	7
PP	2013-02-05	-16.9221	145.763	16	2
PP	2013-02-05	-16.9224	145.763	22	5
PP	2013-02-05	-16.9211	145.763	17	9
PP	2013-02-05	-16.924	145.764	17	3
PP	2013-02-05	-16.9204	145.762	78	20
PP	2013-02-05	-16.9213	145.762	20	10
PP	2013-02-05	-16.9198	145.766	12	8
PP	2013-02-05	-16.9198	145.764	11	4
PP	2013-02-05	-16.919	145.763	22	12
PP	2013-02-05	-16.9172	145.761	8	3
PP	2013-02-05	-16.9145	145.753	7	0
PP	2013-02-05	-16.9208	145.765	0	0
PP	2013-02-05	-16.9211	145.761	159	38
PP	2013-02-05	-16.9254	145.765	0	0
PP	2013-02-05	-16.9242	145.767	0	0
PP	2013-02-05	-16.9246	145.767	4	0
PP	2013-02-05	-16.9257	145.768	3	0
PP	2013-02-05	-16.9228	145.766	8	1
PP	2013-02-05	-16.9201	145.761	2	2
PP	2013-02-05	-16.9165	145.758	11	4
PP	2013-02-05	-16.9259	145.766	19	0
PP	2013-02-05	-16.9236	145.761	2	2
PP	2013-02-05	-16.9125	145.757	21	0
PP	2013-02-05	-16.9178	145.77	12	0
PP	2013-02-05	-16.9163	145.76	17	15
PP	2013-02-05	-16.9155	145.76	23	5
PP	2013-02-05	-16.9146	145.754	4	0
PP	2013-02-05	-16.9173	145.762	37	13
PP	2013-02-05	-16.9171	145.763	0	0
PP	2013-02-05	-16.9186	145.764	31	23
PP	2013-02-05	-16.9115	145.756	37	0
PP	2013-02-05	-16.918	145.762	28	5
PP	2013-02-05	-16.9219	145.764	33	13
PP	2013-02-12	-16.9154	145.755	8	0
PP	2013-02-12	-16.916	145.756	12	0
PP	2013-02-12	-16.9155	145.757	1	0
PP	2013-02-12	-16.9159	145.757	2	0
PP	2013-02-12	-16.9151	145.757	0	0
PP	2013-02-12	-16.9151	145.757	5	0
PP	2013-02-12	-16.9145	145.757	22	1
PP	2013-02-12	-16.9165	145.759	2	2
PP	2013-02-12	-16.9175	145.759	38	14
PP	2013-02-12	-16.9166	145.76	21	12
PP	2013-02-12	-16.9187	145.761	8	8
PP	2013-02-12			64	23
PP	2013-02-12	-16.9187	145.76	12	4
PP	2013-02-12	-16.9234	145.762	21	9
PP	2013-02-12	-16.923	145.763	10	3
PP	2013-02-12	-16.9221	145.763	13	7
PP	2013-02-12	-16.9224	145.763	16	5
PP	2013-02-12	-16.9211	145.763	17	9
PP	2013-02-12	-16.924	145.764	9	1
PP	2013-02-12	-16.9204	145.762	56	24
PP	2013-02-12	-16.9213	145.762	25	18
PP	2013-02-12	-16.9198	145.766	15	6
PP	2013-02-12	-16.9198	145.764	9	6
PP	2013-02-12	-16.919	145.763	21	11
PP	2013-02-12	-16.9172	145.761	6	5
PP	2013-02-12	-16.9145	145.753	0	0
PP	2013-02-12	-16.9208	145.765	1	1
PP	2013-02-12	-16.9211	145.761	64	27
PP	2013-02-12	-16.9254	145.765	0	0
PP	2013-02-12	-16.9242	145.767	0	0
PP	2013-02-12	-16.9246	145.767	6	0
PP	2013-02-12	-16.9228	145.766	2	0
PP	2013-02-12	-16.9201	145.761	1	1
PP	2013-02-12	-16.9165	145.758	2	1
PP	2013-02-12	-16.9259	145.766	8	0
PP	2013-02-12	-16.9236	145.761	3	2
PP	2013-02-12	-16.9125	145.757	10	0
PP	2013-02-12	-16.9178	145.77	16	0
PP	2013-02-12	-16.9163	145.76	6	5
PP	2013-02-12	-16.9155	145.76	11	6
PP	2013-02-12	-16.9146	145.754	6	0
PP	2013-02-12	-16.9173	145.762	27	5
PP	2013-02-12	-16.9171	145.763	0	0
PP	2013-02-12	-16.9186	145.764	14	9
PP	2013-02-12	-16.9115	145.756	51	0
PP	2013-02-12	-16.918	145.762	1	0
PP	2013-02-12	-16.9219	145.764	11	10
PP	2013-02-19	-16.9154	145.755	14	0
PP	2013-02-19	-16.916	145.756	12	0
PP	2013-02-19	-16.9155	145.757	1	0
PP	2013-02-19	-16.9159	145.757	1	0
PP	2013-02-19	-16.9145	145.757	11	0
PP	2013-02-19	-16.9165	145.759	6	6
PP	2013-02-19	-16.9175	145.759	27	18
PP	2013-02-19	-16.9166	145.76	13	7
PP	2013-02-19	-16.9187	145.761	6	4
PP	2013-02-19			65	29
PP	2013-02-19	-16.9187	145.76	12	5
PP	2013-02-19	-16.9234	145.762	16	9
PP	2013-02-19	-16.9234	145.762	32	15
PP	2013-02-19	-16.923	145.763	9	6
PP	2013-02-19	-16.9221	145.763	14	1
PP	2013-02-19	-16.9224	145.763	12	5
PP	2013-02-19	-16.9211	145.763	5	3
PP	2013-02-19	-16.924	145.764	16	3
PP	2013-02-19	-16.9204	145.762	42	12
PP	2013-02-19	-16.9213	145.762	21	12
PP	2013-02-19	-16.9198	145.766	18	7
PP	2013-02-19	-16.9198	145.764	12	8
PP	2013-02-19	-16.919	145.763	25	11
PP	2013-02-19	-16.9172	145.761	9	4
PP	2013-02-19	-16.9145	145.753	2	0
PP	2013-02-19	-16.9211	145.761	52	15
PP	2013-02-19	-16.9254	145.765	2	1
PP	2013-02-19	-16.9242	145.767	0	0
PP	2013-02-19	-16.9246	145.767	3	0
PP	2013-02-19	-16.9257	145.768	0	0
PP	2013-02-19	-16.9228	145.766	5	0
PP	2013-02-19	-16.9201	145.761	0	0
PP	2013-02-19	-16.9165	145.758	6	3
PP	2013-02-19	-16.9259	145.766	13	0
PP	2013-02-19	-16.9125	145.757	8	0
PP	2013-02-19	-16.9178	145.77	13	0
PP	2013-02-19	-16.9163	145.76	8	5
PP	2013-02-19	-16.9155	145.76	8	4
PP	2013-02-19	-16.9146	145.754	5	0
PP	2013-02-19	-16.9173	145.762	55	20
PP	2013-02-19	-16.9171	145.763	0	0
PP	2013-02-19	-16.9186	145.764	22	14
PP	2013-02-19	-16.9115	145.756	21	0
PP	2013-02-19	-16.918	145.762	2	1
PP	2013-02-19	-16.9219	145.764	15	7
PP	2013-02-26	-16.9154	145.755	31	1
PP	2013-02-26	-16.916	145.756	13	0
PP	2013-02-26	-16.9155	145.757	2	0
PP	2013-02-26	-16.9159	145.757	13	0
PP	2013-02-26	-16.9145	145.757	12	1
PP	2013-02-26	-16.9138	145.756	12	0
PP	2013-02-26	-16.9165	145.759	1	0
PP	2013-02-26	-16.9175	145.759	26	8
PP	2013-02-26	-16.9166	145.76	7	2
PP	2013-02-26	-16.9187	145.761	12	7
PP	2013-02-26			93	46
PP	2013-02-26	-16.9234	145.762	11	5
PP	2013-02-26	-16.9234	145.762	40	12
PP	2013-02-26	-16.923	145.763	28	17
PP	2013-02-26	-16.9221	145.763	10	4
PP	2013-02-26	-16.9224	145.763	13	5
PP	2013-02-26	-16.9211	145.763	17	10
PP	2013-02-26	-16.924	145.764	35	7
PP	2013-02-26	-16.9204	145.762	51	17
PP	2013-02-26	-16.9213	145.762	20	12
PP	2013-02-26	-16.9198	145.766	14	6
PP	2013-02-26	-16.9198	145.764	6	3
PP	2013-02-26	-16.919	145.763	22	10
PP	2013-02-26	-16.9172	145.761	7	4
PP	2013-02-26	-16.9145	145.753	0	0
PP	2013-02-26	-16.9211	145.761	104	22
PP	2013-02-26	-16.9254	145.765	1	0
PP	2013-02-26	-16.9242	145.767	1	0
PP	2013-02-26	-16.9246	145.767	5	0
PP	2013-02-26	-16.9257	145.768	1	0
PP	2013-02-26	-16.9228	145.766	8	1
PP	2013-02-26	-16.9201	145.761	1	0
PP	2013-02-26	-16.9165	145.758	6	1
PP	2013-02-26	-16.9259	145.766	20	0
PP	2013-02-26	-16.9236	145.761	1	1
PP	2013-02-26	-16.9125	145.757	16	0
PP	2013-02-26	-16.9178	145.77	28	0
PP	2013-02-26	-16.9163	145.76	10	4
PP	2013-02-26	-16.9155	145.76	14	2
PP	2013-02-26	-16.9146	145.754	8	0
PP	2013-02-26	-16.9173	145.762	35	12
PP	2013-02-26	-16.9171	145.763	2	0
PP	2013-02-26	-16.9186	145.764	25	22
PP	2013-02-26	-16.9115	145.756	34	7
PP	2013-02-26	-16.9219	145.764	26	18
PP	2013-03-05	-16.9154	145.755	2	0
PP	2013-03-05	-16.916	145.756	14	0
PP	2013-03-05	-16.9155	145.757	1	0
PP	2013-03-05	-16.9159	145.757	11	2
PP	2013-03-05	-16.9145	145.757	1	0
PP	2013-03-05	-16.9138	145.756	2	0
PP	2013-03-05	-16.9165	145.759	2	1
PP	2013-03-05	-16.9175	145.759	15	2
PP	2013-03-05	-16.9166	145.76	2	1
PP	2013-03-05	-16.9187	145.761	14	8
PP	2013-03-05			43	19
PP	2013-03-05	-16.9187	145.76	3	3
PP	2013-03-05	-16.9234	145.762	6	4
PP	2013-03-05	-16.9234	145.762	25	15
PP	2013-03-05	-16.923	145.763	13	4
PP	2013-03-05	-16.9221	145.763	15	9
PP	2013-03-05	-16.9224	145.763	9	3
PP	2013-03-05	-16.9211	145.763	11	8
PP	2013-03-05	-16.924	145.764	41	3
PP	2013-03-05	-16.9204	145.762	83	43
PP	2013-03-05	-16.9213	145.762	26	16
PP	2013-03-05	-16.9198	145.766	4	2
PP	2013-03-05	-16.9198	145.764	15	5
PP	2013-03-05	-16.919	145.763	27	10
PP	2013-03-05	-16.9172	145.761	2	2
PP	2013-03-05	-16.9145	145.753	8	0
PP	2013-03-05	-16.9208	145.765	2	1
PP	2013-03-05	-16.9211	145.761	91	35
PP	2013-03-05	-16.9254	145.765	2	0
PP	2013-03-05	-16.9242	145.767	0	0
PP	2013-03-05	-16.9246	145.767	10	0
PP	2013-03-05	-16.9257	145.768	0	0
PP	2013-03-05	-16.9228	145.766	12	1
PP	2013-03-05	-16.9201	145.761	2	2
PP	2013-03-05	-16.9165	145.758	5	1
PP	2013-03-05	-16.9259	145.766	0	0
PP	2013-03-05	-16.9178	145.77	26	0
PP	2013-03-05	-16.9163	145.76	5	2
PP	2013-03-05	-16.9155	145.76	1	0
PP	2013-03-05	-16.9146	145.754	10	0
PP	2013-03-05	-16.9173	145.762	42	25
PP	2013-03-05	-16.9171	145.763	2	1
PP	2013-03-05	-16.9186	145.764	30	24
PP	2013-03-05	-16.9115	145.756	11	0
PP	2013-03-05	-16.918	145.762	49	27
PP	2013-03-05	-16.9219	145.764	3	1
PP	2013-03-12	-16.916	145.756	11	0
PP	2013-03-12	-16.9155	145.757	2	0
PP	2013-03-12	-16.9159	145.757	6	2
PP	2013-03-12	-16.9145	145.757	6	0
PP	2013-03-12	-16.9138	145.756	5	0
PP	2013-03-12	-16.9165	145.759	1	1
PP	2013-03-12	-16.9175	145.759	18	7
PP	2013-03-12	-16.9166	145.76	2	0
PP	2013-03-12	-16.9187	145.761	7	6
PP	2013-03-12			21	10
PP	2013-03-12	-16.9187	145.76	11	10
PP	2013-03-12	-16.9234	145.762	11	6
PP	2013-03-12	-16.9234	145.762	22	14
PP	2013-03-12	-16.923	145.763	4	3
PP	2013-03-12	-16.9221	145.763	15	7
PP	2013-03-12	-16.9211	145.763	13	5
PP	2013-03-12	-16.924	145.764	28	2
PP	2013-03-12	-16.9204	145.762	49	23
PP	2013-03-12	-16.9213	145.762	15	12
PP	2013-03-12	-16.9198	145.766	2	0
PP	2013-03-12	-16.9198	145.764	18	11
PP	2013-03-12	-16.919	145.763	21	14
PP	2013-03-12	-16.9172	145.761	4	1
PP	2013-03-12	-16.9145	145.753	10	0
PP	2013-03-12	-16.9208	145.765	5	4
PP	2013-03-12	-16.9211	145.761	55	26
PP	2013-03-12	-16.9254	145.765	1	0
PP	2013-03-12	-16.9242	145.767	6	0
PP	2013-03-12	-16.9246	145.767	19	1
PP	2013-03-12	-16.9257	145.768	0	0
PP	2013-03-12	-16.9228	145.766	4	0
PP	2013-03-12	-16.9201	145.761	0	0
PP	2013-03-12	-16.9165	145.758	6	2
PP	2013-03-12	-16.9259	145.766	10	0
PP	2013-03-12	-16.9236	145.761	14	8
PP	2013-03-12	-16.9125	145.757	16	0
PP	2013-03-12	-16.9163	145.76	4	0
PP	2013-03-12	-16.9155	145.76	9	2
PP	2013-03-12	-16.9146	145.754	13	0
PP	2013-03-12	-16.9173	145.762	121	77
PP	2013-03-12	-16.9171	145.763	5	2
PP	2013-03-12	-16.9186	145.764	16	9
PP	2013-03-12	-16.918	145.762	18	11
PP	2013-03-12	-16.9219	145.764	9	5
PP	2013-03-19	-16.916	145.756	11	1
PP	2013-03-19	-16.9155	145.757	0	0
PP	2013-03-19	-16.9159	145.757	6	0
PP	2013-03-19	-16.9145	145.757	1	0
PP	2013-03-19	-16.9138	145.756	16	0
PP	2013-03-19	-16.9165	145.759	0	0
PP	2013-03-19	-16.9175	145.759	0	0
PP	2013-03-19	-16.9166	145.76	5	1
PP	2013-03-19	-16.9187	145.761	14	9
PP	2013-03-19			47	30
PP	2013-03-19	-16.9187	145.76	10	7
PP	2013-03-19	-16.9234	145.762	22	21
PP	2013-03-19	-16.9234	145.762	17	11
PP	2013-03-19	-16.923	145.763	17	14
PP	2013-03-19	-16.9221	145.763	11	5
PP	2013-03-19	-16.9224	145.763	12	10
PP	2013-03-19	-16.9211	145.763	5	3
PP	2013-03-19	-16.924	145.764	5	0
PP	2013-03-19	-16.9204	145.762	37	17
PP	2013-03-19	-16.9213	145.762	49	31
PP	2013-03-19	-16.9198	145.766	0	0
PP	2013-03-19	-16.9198	145.764	19	11
PP	2013-03-19	-16.919	145.763	30	27
PP	2013-03-19	-16.9172	145.761	6	4
PP	2013-03-19	-16.9145	145.753	7	0
PP	2013-03-19	-16.9208	145.765	2	2
PP	2013-03-19	-16.9211	145.761	91	43
PP	2013-03-19	-16.9254	145.765	2	0
PP	2013-03-19	-16.9242	145.767	2	0
PP	2013-03-19	-16.9246	145.767	13	2
PP	2013-03-19	-16.9228	145.766	11	1
PP	2013-03-19	-16.9201	145.761	3	2
PP	2013-03-19	-16.9165	145.758	3	1
PP	2013-03-19	-16.9259	145.766	8	0
PP	2013-03-19	-16.9236	145.761	11	9
PP	2013-03-19	-16.9125	145.757	9	1
PP	2013-03-19	-16.9178	145.77	28	1
PP	2013-03-19	-16.9163	145.76	11	8
PP	2013-03-19	-16.9155	145.76	5	1
PP	2013-03-19	-16.9146	145.754	9	0
PP	2013-03-19	-16.9173	145.762	60	28
PP	2013-03-19	-16.9171	145.763	4	1
PP	2013-03-19	-16.9186	145.764	13	8
PP	2013-03-19	-16.9115	145.756	9	0
PP	2013-03-19	-16.918	145.762	13	8
PP	2013-03-26	-16.9154	145.755	14	0
PP	2013-03-26	-16.916	145.756	5	0
PP	2013-03-26	-16.9155	145.757	0	0
PP	2013-03-26	-16.9159	145.757	4	0
PP	2013-03-26	-16.9165	145.759	11	11
PP	2013-03-26	-16.9175	145.759	29	25
PP	2013-03-26	-16.9166	145.76	25	22
PP	2013-03-26	-16.9187	145.761	19	16
PP	2013-03-26			21	16
PP	2013-03-26	-16.9187	145.76	10	7
PP	2013-03-26	-16.9234	145.762	20	17
PP	2013-03-26	-16.9234	145.762	0	0
PP	2013-03-26	-16.923	145.763	16	13
PP	2013-03-26	-16.9221	145.763	11	8
PP	2013-03-26	-16.9224	145.763	38	29
PP	2013-03-26	-16.9211	145.763	10	9
PP	2013-03-26	-16.924	145.764	3	0
PP	2013-03-26	-16.9204	145.762	38	31
PP	2013-03-26	-16.9213	145.762	34	25
PP	2013-03-26	-16.9198	145.766	7	5
PP	2013-03-26	-16.9198	145.764	22	21
PP	2013-03-26	-16.919	145.763	37	31
PP	2013-03-26	-16.9172	145.761	16	14
PP	2013-03-26	-16.9145	145.753	2	0
PP	2013-03-26	-16.9208	145.765	10	9
PP	2013-03-26	-16.9211	145.761	36	21
PP	2013-03-26	-16.9254	145.765	0	0
PP	2013-03-26	-16.9242	145.767	2	0
PP	2013-03-26	-16.9246	145.767	11	0
PP	2013-03-26	-16.9257	145.768	2	0
PP	2013-03-26	-16.9201	145.761	9	9
PP	2013-03-26	-16.9165	145.758	9	5
PP	2013-03-26	-16.9259	145.766	12	0
PP	2013-03-26	-16.9236	145.761	31	30
PP	2013-03-26	-16.9125	145.757	4	0
PP	2013-03-26	-16.9178	145.77	23	0
PP	2013-03-26	-16.9163	145.76	13	12
PP	2013-03-26	-16.9155	145.76	23	13
PP	2013-03-26	-16.9146	145.754	7	0
PP	2013-03-26	-16.9173	145.762	20	14
PP	2013-03-26	-16.9171	145.763	3	2
PP	2013-03-26	-16.9186	145.764	32	30
PP	2013-03-26	-16.918	145.762	20	11
PP	2013-03-26	-16.9219	145.764	12	11
PP	2013-04-03	-16.9154	145.755	3	0
PP	2013-04-03	-16.916	145.756	6	0
PP	2013-04-03	-16.9155	145.757	2	0
PP	2013-04-03	-16.9159	145.757	10	1
PP	2013-04-03	-16.9145	145.757	4	0
PP	2013-04-03	-16.9138	145.756	5	0
PP	2013-04-03	-16.9165	145.759	8	8
PP	2013-04-03	-16.9175	145.759	20	15
PP	2013-04-03	-16.9166	145.76	16	15
PP	2013-04-03			43	42
PP	2013-04-03	-16.9187	145.76	17	13
PP	2013-04-03	-16.9234	145.762	16	14
PP	2013-04-03	-16.9234	145.762	23	17
PP	2013-04-03	-16.923	145.763	9	7
PP	2013-04-03	-16.9221	145.763	5	3
PP	2013-04-03	-16.9224	145.763	19	15
PP	2013-04-03	-16.9211	145.763	5	5
PP	2013-04-03	-16.924	145.764	13	6
PP	2013-04-03	-16.9204	145.762	53	43
PP	2013-04-03	-16.9213	145.762	49	39
PP	2013-04-03	-16.9198	145.766	8	6
PP	2013-04-03	-16.9198	145.764	9	9
PP	2013-04-03	-16.919	145.763	28	20
PP	2013-04-03	-16.9172	145.761	7	7
PP	2013-04-03	-16.9145	145.753	3	0
PP	2013-04-03	-16.9208	145.765	4	4
PP	2013-04-03	-16.9211	145.761	38	21
PP	2013-04-03	-16.9254	145.765	1	0
PP	2013-04-03	-16.9242	145.767	0	0
PP	2013-04-03	-16.9246	145.767	10	0
PP	2013-04-03	-16.9257	145.768	0	0
PP	2013-04-03	-16.9201	145.761	4	3
PP	2013-04-03	-16.9165	145.758	22	21
PP	2013-04-03	-16.9236	145.761	0	0
PP	2013-04-03	-16.9125	145.757	7	0
PP	2013-04-03	-16.9178	145.77	15	0
PP	2013-04-03	-16.9163	145.76	27	27
PP	2013-04-03	-16.9155	145.76	10	8
PP	2013-04-03	-16.9146	145.754	1	0
PP	2013-04-03	-16.9173	145.762	38	29
PP	2013-04-03	-16.9171	145.763	3	2
PP	2013-04-03	-16.9186	145.764	21	20
PP	2013-04-03	-16.918	145.762	23	20
PP	2013-04-03	-16.9219	145.764	40	36
PP	2013-04-09	-16.9154	145.755	3	0
PP	2013-04-09	-16.916	145.756	0	0
PP	2013-04-09	-16.9155	145.757	2	0
PP	2013-04-09	-16.9159	145.757	1	0
PP	2013-04-09	-16.9145	145.757	4	0
PP	2013-04-09	-16.9138	145.756	1	0
PP	2013-04-09	-16.9165	145.759	4	3
PP	2013-04-09	-16.9175	145.759	8	6
PP	2013-04-09	-16.9166	145.76	8	8
PP	2013-04-09	-16.9187	145.761	7	7
PP	2013-04-09			24	20
PP	2013-04-09	-16.9187	145.76	8	5
PP	2013-04-09	-16.9234	145.762	9	5
PP	2013-04-09	-16.9234	145.762	14	11
PP	2013-04-09	-16.923	145.763	14	12
PP	2013-04-09	-16.9221	145.763	9	6
PP	2013-04-09	-16.9224	145.763	18	16
PP	2013-04-09	-16.9211	145.763	11	11
PP	2013-04-09	-16.924	145.764	2	0
PP	2013-04-09	-16.9204	145.762	58	53
PP	2013-04-09	-16.9213	145.762	37	31
PP	2013-04-09	-16.9198	145.766	8	7
PP	2013-04-09	-16.9103	145.756	1	0
PP	2013-04-09	-16.9198	145.764	22	20
PP	2013-04-09	-16.919	145.763	12	11
PP	2013-04-09	-16.9172	145.761	11	11
PP	2013-04-09	-16.9145	145.753	4	0
PP	2013-04-09	-16.9208	145.765	2	2
PP	2013-04-09	-16.9211	145.761	39	23
PP	2013-04-09	-16.9254	145.765	1	0
PP	2013-04-09	-16.9242	145.767	2	0
PP	2013-04-09	-16.9246	145.767	7	0
PP	2013-04-09	-16.9257	145.768	2	0
PP	2013-04-09	-16.9201	145.761	1	1
PP	2013-04-09	-16.9165	145.758	5	3
PP	2013-04-09	-16.926	145.766	1	0
PP	2013-04-09	-16.9125	145.757	6	2
PP	2013-04-09	-16.9178	145.77	14	0
PP	2013-04-09	-16.9163	145.76	17	15
PP	2013-04-09	-16.9155	145.76	9	8
PP	2013-04-09	-16.9146	145.754	6	0
PP	2013-04-09	-16.9173	145.762	24	20
PP	2013-04-09	-16.9171	145.763	1	0
PP	2013-04-09	-16.9186	145.764	41	39
PP	2013-04-09	-16.918	145.762	10	9
PP	2013-04-09	-16.9219	145.764	20	19
PP	2013-04-16	-16.9154	145.755	4	0
PP	2013-04-16	-16.916	145.756	6	0
PP	2013-04-16	-16.9155	145.757	3	0
PP	2013-04-16	-16.9159	145.757	3	1
PP	2013-04-16	-16.9145	145.757	2	0
PP	2013-04-16	-16.9165	145.759	5	5
PP	2013-04-16	-16.9175	145.759	14	13
PP	2013-04-16	-16.9166	145.76	12	11
PP	2013-04-16	-16.9187	145.761	12	12
PP	2013-04-16			25	24
PP	2013-04-16	-16.9187	145.76	12	8
PP	2013-04-16	-16.9234	145.762	17	15
PP	2013-04-16	-16.9234	145.762	24	24
PP	2013-04-16	-16.923	145.763	6	5
PP	2013-04-16	-16.9221	145.763	4	4
PP	2013-04-16	-16.9224	145.763	9	7
PP	2013-04-16	-16.9211	145.763	9	9
PP	2013-04-16	-16.924	145.764	4	2
PP	2013-04-16	-16.9204	145.762	49	37
PP	2013-04-16	-16.9213	145.762	16	16
PP	2013-04-16	-16.9198	145.766	9	7
PP	2013-04-16	-16.9103	145.756	0	0
PP	2013-04-16	-16.9198	145.764	14	11
PP	2013-04-16	-16.919	145.763	32	26
PP	2013-04-16	-16.9172	145.761	1	1
PP	2013-04-16	-16.9145	145.753	3	0
PP	2013-04-16	-16.9208	145.765	15	15
PP	2013-04-16	-16.9211	145.761	24	16
PP	2013-04-16	-16.9254	145.765	0	0
PP	2013-04-16	-16.9242	145.767	1	0
PP	2013-04-16	-16.9246	145.767	7	0
PP	2013-04-16	-16.9257	145.768	0	0
PP	2013-04-16	-16.9201	145.761	14	14
PP	2013-04-16	-16.9165	145.758	1	1
PP	2013-04-16	-16.926	145.766	0	0
PP	2013-04-16	-16.9224	145.766	4	0
PP	2013-04-16	-16.9125	145.757	6	0
PP	2013-04-16	-16.9178	145.77	6	0
PP	2013-04-16	-16.9163	145.76	23	22
PP	2013-04-16	-16.9155	145.76	8	5
PP	2013-04-16	-16.9146	145.754	5	0
PP	2013-04-16	-16.9173	145.762	50	46
PP	2013-04-16	-16.9171	145.763	3	3
PP	2013-04-16	-16.9186	145.764	12	10
PP	2013-04-16	-16.918	145.762	8	7
PP	2013-04-16	-16.9219	145.764	31	26
PP	2013-04-23	-16.9154	145.755	1	0
PP	2013-04-23	-16.916	145.756	6	0
PP	2013-04-23	-16.9155	145.757	2	2
PP	2013-04-23	-16.9159	145.757	12	4
PP	2013-04-23	-16.9145	145.757	5	0
PP	2013-04-23	-16.9138	145.756	0	0
PP	2013-04-23	-16.9165	145.759	8	8
PP	2013-04-23	-16.9166	145.76	24	22
PP	2013-04-23	-16.9187	145.761	10	10
PP	2013-04-23			20	18
PP	2013-04-23	-16.9187	145.76	11	10
PP	2013-04-23			16	16
PP	2013-04-23	-16.9234	145.762	17	16
PP	2013-04-23	-16.9234	145.762	16	16
PP	2013-04-23	-16.923	145.763	17	17
PP	2013-04-23	-16.9221	145.763	6	6
PP	2013-04-23	-16.9224	145.763	24	24
PP	2013-04-23	-16.9211	145.763	3	3
PP	2013-04-23	-16.924	145.764	4	2
PP	2013-04-23	-16.9204	145.762	39	35
PP	2013-04-23	-16.9213	145.762	34	33
PP	2013-04-23	-16.9198	145.766	9	9
PP	2013-04-23	-16.9103	145.756	1	0
PP	2013-04-23	-16.9198	145.764	19	19
PP	2013-04-23	-16.919	145.763	32	29
PP	2013-04-23	-16.9172	145.761	4	3
PP	2013-04-23	-16.9145	145.753	6	0
PP	2013-04-23	-16.9208	145.765	2	2
PP	2013-04-23	-16.9211	145.761	55	47
PP	2013-04-23	-16.9254	145.765	0	0
PP	2013-04-23	-16.9242	145.767	1	0
PP	2013-04-23	-16.9246	145.767	3	1
PP	2013-04-23	-16.9201	145.761	6	6
PP	2013-04-23	-16.9165	145.758	8	8
PP	2013-04-23	-16.926	145.766	2	0
PP	2013-04-23	-16.9224	145.766	1	1
PP	2013-04-23	-16.9125	145.757	5	0
PP	2013-04-23	-16.9163	145.76	25	25
PP	2013-04-23	-16.9155	145.76	21	14
PP	2013-04-23	-16.9146	145.754	6	0
PP	2013-04-23	-16.9173	145.762	43	41
PP	2013-04-23	-16.9171	145.763	3	3
PP	2013-04-23	-16.9186	145.764	34	34
PP	2013-04-23	-16.918	145.762	19	16
PP	2013-04-23	-16.9219	145.764	40	37
PP	2013-04-30	-16.9154	145.755	1	0
PP	2013-04-30	-16.916	145.756	7	0
PP	2013-04-30	-16.9155	145.757	1	1
PP	2013-04-30	-16.9159	145.757	2	1
PP	2013-04-30	-16.9145	145.757	3	0
PP	2013-04-30	-16.9138	145.756	1	0
PP	2013-04-30	-16.9165	145.759	0	0
PP	2013-04-30	-16.9175	145.759	8	7
PP	2013-04-30	-16.9166	145.76	3	3
PP	2013-04-30	-16.9187	145.761	5	4
PP	2013-04-30	-16.9234	145.762	10	10
PP	2013-04-30	-16.9234	145.762	5	5
PP	2013-04-30	-16.923	145.763	6	6
PP	2013-04-30	-16.9221	145.763	9	9
PP	2013-04-30	-16.9224	145.763	5	4
PP	2013-04-30	-16.9211	145.763	9	9
PP	2013-04-30	-16.924	145.764	3	2
PP	2013-04-30	-16.9262	145.762	7	3
PP	2013-04-30	-16.9204	145.762	28	24
PP	2013-04-30	-16.9244	145.766	1	1
PP	2013-04-30	-16.9213	145.762	15	12
PP	2013-04-30	-16.9198	145.766	2	1
PP	2013-04-30	-16.9204	145.768	13	0
PP	2013-04-30	-16.9103	145.756	0	0
PP	2013-04-30	-16.9198	145.764	6	6
PP	2013-04-30	-16.919	145.763	24	23
PP	2013-04-30	-16.9172	145.761	3	3
PP	2013-04-30	-16.9145	145.753	4	0
PP	2013-04-30	-16.9208	145.765	1	1
PP	2013-04-30	-16.9231	145.765	2	1
PP	2013-04-30	-16.9211	145.761	25	19
PP	2013-04-30	-16.9225	145.766	5	2
PP	2013-04-30	-16.9242	145.767	1	0
PP	2013-04-30	-16.9148	145.763	12	5
PP	2013-04-30	-16.9246	145.767	4	0
PP	2013-04-30	-16.9166	145.764	24	7
PP	2013-04-30	-16.9257	145.768	0	0
PP	2013-04-30	-16.9197	145.768	13	1
PP	2013-04-30	-16.9201	145.761	3	2
PP	2013-04-30	-16.9165	145.758	2	2
PP	2013-04-30	-16.926	145.766	1	0
PP	2013-04-30	-16.9224	145.766	5	2
PP	2013-04-30	-16.9174	145.765	2	1
PP	2013-04-30	-16.9125	145.757	3	0
PP	2013-04-30	-16.9178	145.77	7	0
PP	2013-04-30	-16.9163	145.76	7	5
PP	2013-04-30	-16.9155	145.76	7	2
PP	2013-04-30	-16.9146	145.754	3	0
PP	2013-04-30	-16.9173	145.762	11	10
PP	2013-04-30	-16.9171	145.763	3	3
PP	2013-04-30	-16.9186	145.764	9	8
PP	2013-04-30	-16.918	145.762	6	6
PP	2013-04-30	-16.9212	145.767	1	0
PP	2013-04-30	-16.9219	145.764	11	11
PP	2013-05-07	-16.9158	145.754	0	0
PP	2013-05-07	-16.9154	145.755	4	0
PP	2013-05-07	-16.916	145.756	5	0
PP	2013-05-07	-16.9168	145.756	0	0
PP	2013-05-07	-16.9155	145.757	0	0
PP	2013-05-07	-16.9159	145.757	0	0
PP	2013-05-07	-16.9153	145.758	2	1
PP	2013-05-07	-16.9145	145.757	2	0
PP	2013-05-07	-16.9138	145.756	1	0
PP	2013-05-07	-16.9165	145.759	0	0
PP	2013-05-07	-16.9175	145.759	4	3
PP	2013-05-07	-16.9166	145.76	1	1
PP	2013-05-07	-16.9198	145.76	8	7
PP	2013-05-07	-16.9187	145.761	1	1
PP	2013-05-07	-16.9187	145.76	1	1
PP	2013-05-07	-16.923	145.761	2	2
PP	2013-05-07	-16.9234	145.762	2	2
PP	2013-05-07	-16.9234	145.762	2	2
PP	2013-05-07	-16.923	145.763	5	4
PP	2013-05-07	-16.9221	145.763	5	5
PP	2013-05-07	-16.9224	145.763	1	1
PP	2013-05-07	-16.9211	145.763	1	1
PP	2013-05-07	-16.924	145.764	3	1
PP	2013-05-07	-16.9204	145.762	21	13
PP	2013-05-07	-16.9244	145.766	1	0
PP	2013-05-07	-16.9191	145.767	33	0
PP	2013-05-07	-16.9213	145.762	7	6
PP	2013-05-07	-16.9198	145.766	0	0
PP	2013-05-07	-16.9204	145.768	5	1
PP	2013-05-07	-16.9158	145.763	6	2
PP	2013-05-07	-16.9103	145.756	1	0
PP	2013-05-07	-16.9198	145.764	2	2
PP	2013-05-07	-16.919	145.763	20	17
PP	2013-05-07	-16.9172	145.761	5	4
PP	2013-05-07	-16.9208	145.765	0	0
PP	2013-05-07	-16.9231	145.765	0	0
PP	2013-05-07	-16.9211	145.761	11	6
PP	2013-05-07	-16.9254	145.765	0	0
PP	2013-05-07	-16.9225	145.766	5	2
PP	2013-05-07	-16.9242	145.767	0	0
PP	2013-05-07	-16.9148	145.763	7	2
PP	2013-05-07	-16.9217	145.767	3	0
PP	2013-05-07	-16.9246	145.767	2	0
PP	2013-05-07	-16.9166	145.764	16	3
PP	2013-05-07	-16.9257	145.768	0	0
PP	2013-05-07	-16.9119	145.761	2	0
PP	2013-05-07	-16.9197	145.768	0	0
PP	2013-05-07	-16.9201	145.761	1	1
PP	2013-05-07	-16.9165	145.758	0	0
PP	2013-05-07	-16.926	145.766	2	0
PP	2013-05-07	-16.9134	145.762	0	0
PP	2013-05-07	-16.9145	145.763	1	0
PP	2013-05-07	-16.9224	145.766	2	1
PP	2013-05-07	-16.9158	145.766	10	1
PP	2013-05-07	-16.9174	145.765	4	2
PP	2013-05-07	-16.9125	145.757	2	0
PP	2013-05-07	-16.9178	145.77	8	0
PP	2013-05-07	-16.9163	145.76	0	0
PP	2013-05-07	-16.9155	145.76	4	4
PP	2013-05-07	-16.9178	145.767	5	0
PP	2013-05-07	-16.9146	145.754	1	0
PP	2013-05-07	-16.9138	145.764	2	0
PP	2013-05-07	-16.9173	145.762	11	9
PP	2013-05-07	-16.9171	145.763	0	0
PP	2013-05-07	-16.9186	145.764	3	3
PP	2013-05-07	-16.918	145.762	12	10
PP	2013-05-07	-16.9212	145.767	0	0
PP	2013-05-07	-16.9219	145.764	4	4
PP	2013-05-14	-16.9158	145.754	1	0
PP	2013-05-14	-16.9154	145.755	1	0
PP	2013-05-14	-16.916	145.756	8	0
PP	2013-05-14	-16.9168	145.756	1	0
PP	2013-05-14	-16.9155	145.757	0	0
PP	2013-05-14	-16.9159	145.757	0	0
PP	2013-05-14	-16.9153	145.758	1	0
PP	2013-05-14	-16.9145	145.757	4	0
PP	2013-05-14	-16.9138	145.756	2	0
PP	2013-05-14	-16.9165	145.759	0	0
PP	2013-05-14	-16.9175	145.759	6	5
PP	2013-05-14	-16.9166	145.76	3	1
PP	2013-05-14	-16.9198	145.76	3	2
PP	2013-05-14	-16.9187	145.761	5	5
PP	2013-05-14	-16.9187	145.76	2	1
PP	2013-05-14	-16.923	145.761	5	5
PP	2013-05-14	-16.9234	145.762	2	2
PP	2013-05-14	-16.9234	145.762	3	3
PP	2013-05-14	-16.923	145.763	6	5
PP	2013-05-14	-16.9221	145.763	6	4
PP	2013-05-14	-16.9224	145.763	2	2
PP	2013-05-14	-16.9211	145.763	2	2
PP	2013-05-14	-16.924	145.764	3	3
PP	2013-05-14	-16.9262	145.762	0	0
PP	2013-05-14	-16.9204	145.762	41	31
PP	2013-05-14	-16.9244	145.766	0	0
PP	2013-05-14	-16.9191	145.767	45	3
PP	2013-05-14	-16.9213	145.762	6	5
PP	2013-05-14	-16.9198	145.766	2	1
PP	2013-05-14	-16.9204	145.768	9	0
PP	2013-05-14	-16.9158	145.763	0	0
PP	2013-05-14	-16.9103	145.756	0	0
PP	2013-05-14	-16.9198	145.764	5	5
PP	2013-05-14	-16.919	145.763	13	13
PP	2013-05-14	-16.9145	145.753	4	0
PP	2013-05-14	-16.9208	145.765	0	0
PP	2013-05-14	-16.9231	145.765	3	3
PP	2013-05-14	-16.9211	145.761	7	6
PP	2013-05-14	-16.9254	145.765	1	0
PP	2013-05-14	-16.9225	145.766	2	2
PP	2013-05-14	-16.9242	145.767	1	0
PP	2013-05-14	-16.9148	145.763	6	3
PP	2013-05-14	-16.9217	145.767	2	0
PP	2013-05-14	-16.9246	145.767	6	0
PP	2013-05-14	-16.9166	145.764	17	2
PP	2013-05-14	-16.9257	145.768	0	0
PP	2013-05-14	-16.9119	145.761	1	0
PP	2013-05-14	-16.9197	145.768	0	0
PP	2013-05-14	-16.9201	145.761	3	2
PP	2013-05-14	-16.9165	145.758	0	0
PP	2013-05-14	-16.926	145.766	1	0
PP	2013-05-14	-16.9134	145.762	1	0
PP	2013-05-14	-16.9145	145.763	1	0
PP	2013-05-14	-16.9224	145.766	1	0
PP	2013-05-14	-16.9158	145.766	11	0
PP	2013-05-14	-16.9174	145.765	6	5
PP	2013-05-14	-16.9125	145.757	3	0
PP	2013-05-14	-16.9178	145.77	3	0
PP	2013-05-14	-16.9163	145.76	1	1
PP	2013-05-14	-16.9155	145.76	2	2
PP	2013-05-14	-16.9178	145.767	3	0
PP	2013-05-14	-16.9146	145.754	1	0
PP	2013-05-14	-16.9138	145.764	2	0
PP	2013-05-14	-16.9173	145.762	29	24
PP	2013-05-14	-16.9171	145.763	5	5
PP	2013-05-14	-16.9186	145.764	5	3
PP	2013-05-14	-16.918	145.762	7	6
PP	2013-05-14	-16.9212	145.767	0	0
PP	2013-05-14	-16.9219	145.764	5	3
PP	2013-05-21	-16.9158	145.754	1	1
PP	2013-05-21	-16.9154	145.755	0	0
PP	2013-05-21	-16.916	145.756	25	0
PP	2013-05-21	-16.9168	145.756	1	0
PP	2013-05-21	-16.9155	145.757	1	0
PP	2013-05-21	-16.9159	145.757	3	0
PP	2013-05-21	-16.9153	145.758	1	0
PP	2013-05-21	-16.9145	145.757	1	0
PP	2013-05-21	-16.9138	145.756	1	0
PP	2013-05-21	-16.9165	145.759	0	0
PP	2013-05-21	-16.9175	145.759	5	5
PP	2013-05-21	-16.9166	145.76	2	2
PP	2013-05-21	-16.9198	145.76	1	0
PP	2013-05-21	-16.9187	145.761	2	2
PP	2013-05-21	-16.9187	145.76	5	5
PP	2013-05-21	-16.923	145.761	7	6
PP	2013-05-21	-16.9234	145.762	15	13
PP	2013-05-21	-16.9234	145.762	2	2
PP	2013-05-21	-16.923	145.763	0	0
PP	2013-05-21	-16.9221	145.763	3	3
PP	2013-05-21	-16.9224	145.763	2	2
PP	2013-05-21	-16.9211	145.763	2	2
PP	2013-05-21	-16.924	145.764	7	5
PP	2013-05-21	-16.9262	145.762	0	0
PP	2013-05-21	-16.9204	145.762	35	28
PP	2013-05-21	-16.9244	145.766	1	0
PP	2013-05-21	-16.9202	145.768	15	0
PP	2013-05-21	-16.9191	145.767	22	0
PP	2013-05-21	-16.9213	145.762	7	6
PP	2013-05-21	-16.9198	145.766	3	1
PP	2013-05-21	-16.9158	145.763	5	1
PP	2013-05-21	-16.9172	145.761	13	12
PP	2013-05-21	-16.9103	145.756	0	0
PP	2013-05-21	-16.9198	145.764	8	8
PP	2013-05-21	-16.919	145.763	12	12
PP	2013-05-21	-16.9146	145.753	2	0
PP	2013-05-21	-16.9208	145.765	1	1
PP	2013-05-21	-16.9231	145.765	2	1
PP	2013-05-21	-16.9211	145.761	1	1
PP	2013-05-21	-16.9254	145.765	1	0
PP	2013-05-21	-16.9225	145.766	9	8
PP	2013-05-21	-16.9242	145.767	0	0
PP	2013-05-21	-16.9148	145.763	2	1
PP	2013-05-21	-16.9217	145.767	0	0
PP	2013-05-21	-16.9246	145.767	0	0
PP	2013-05-21	-16.9166	145.764	16	3
PP	2013-05-21	-16.9257	145.768	1	0
PP	2013-05-21	-16.9119	145.761	5	0
PP	2013-05-21	-16.9197	145.768	2	0
PP	2013-05-21	-16.9201	145.761	0	0
PP	2013-05-21	-16.9165	145.758	0	0
PP	2013-05-21	-16.926	145.766	1	0
PP	2013-05-21	-16.9134	145.762	5	0
PP	2013-05-21	-16.9145	145.763	5	0
PP	2013-05-21	-16.9224	145.766	7	2
PP	2013-05-21	-16.9158	145.766	19	0
PP	2013-05-21	-16.9174	145.765	1	1
PP	2013-05-21	-16.9125	145.757	2	0
PP	2013-05-21	-16.9178	145.77	11	0
PP	2013-05-21	-16.9163	145.76	1	0
PP	2013-05-21	-16.9155	145.76	2	1
PP	2013-05-21	-16.9178	145.767	0	0
PP	2013-05-21	-16.9146	145.754	3	0
PP	2013-05-21	-16.9138	145.764	3	0
PP	2013-05-21	-16.9173	145.762	20	19
PP	2013-05-21	-16.9171	145.763	3	3
PP	2013-05-21	-16.9186	145.764	11	9
PP	2013-05-21	-16.918	145.762	10	10
PP	2013-05-21	-16.9212	145.767	0	0
PP	2013-05-21	-16.9219	145.764	3	2
PP	2013-05-28	-16.9158	145.754	0	0
PP	2013-05-28	-16.9154	145.755	1	0
PP	2013-05-28	-16.916	145.756	5	0
PP	2013-05-28	-16.9168	145.756	1	0
PP	2013-05-28	-16.9155	145.757	0	0
PP	2013-05-28	-16.9153	145.758	1	0
PP	2013-05-28	-16.9138	145.756	1	0
PP	2013-05-28	-16.9165	145.759	0	0
PP	2013-05-28	-16.9175	145.759	5	3
PP	2013-05-28	-16.9166	145.76	2	1
PP	2013-05-28	-16.9198	145.76	0	0
PP	2013-05-28	-16.9187	145.761	0	0
PP	2013-05-28	-16.9187	145.76	3	2
PP	2013-05-28	-16.923	145.761	11	10
PP	2013-05-28	-16.9234	145.762	2	2
PP	2013-05-28	-16.9234	145.762	4	4
PP	2013-05-28	-16.923	145.763	4	4
PP	2013-05-28	-16.9221	145.763	4	4
PP	2013-05-28	-16.9224	145.763	3	3
PP	2013-05-28	-16.9211	145.763	4	4
PP	2013-05-28	-16.924	145.764	2	1
PP	2013-05-28	-16.9262	145.762	3	1
PP	2013-05-28	-16.9204	145.762	20	17
PP	2013-05-28	-16.9244	145.766	4	1
PP	2013-05-28	-16.9202	145.768	1	0
PP	2013-05-28	-16.9191	145.767	16	1
PP	2013-05-28	-16.9213	145.762	11	9
PP	2013-05-28	-16.9198	145.766	1	1
PP	2013-05-28	-16.9158	145.763	6	3
PP	2013-05-28	-16.9172	145.761	0	0
PP	2013-05-28	-16.9103	145.756	0	0
PP	2013-05-28	-16.919	145.763	4	4
PP	2013-05-28	-16.9146	145.753	4	0
PP	2013-05-28	-16.9208	145.765	0	0
PP	2013-05-28	-16.9231	145.765	2	0
PP	2013-05-28	-16.9211	145.761	6	4
PP	2013-05-28	-16.9254	145.765	1	0
PP	2013-05-28	-16.9225	145.766	4	3
PP	2013-05-28	-16.9242	145.767	1	0
PP	2013-05-28	-16.9148	145.763	4	0
PP	2013-05-28	-16.9217	145.767	2	2
PP	2013-05-28	-16.9246	145.767	6	1
PP	2013-05-28	-16.9257	145.768	2	0
PP	2013-05-28	-16.9119	145.761	3	0
PP	2013-05-28	-16.9201	145.761	5	5
PP	2013-05-28	-16.9165	145.758	0	0
PP	2013-05-28	-16.926	145.766	2	0
PP	2013-05-28	-16.9134	145.762	7	2
PP	2013-05-28	-16.9224	145.766	4	2
PP	2013-05-28	-16.9158	145.766	7	0
PP	2013-05-28	-16.9174	145.765	2	2
PP	2013-05-28	-16.9125	145.757	4	2
PP	2013-05-28	-16.9178	145.77	10	0
PP	2013-05-28	-16.9163	145.76	2	1
PP	2013-05-28	-16.9178	145.767	2	0
PP	2013-05-28	-16.9146	145.754	2	0
PP	2013-05-28	-16.9138	145.764	2	0
PP	2013-05-28	-16.9173	145.762	6	5
PP	2013-05-28	-16.9171	145.763	0	0
PP	2013-05-28	-16.9145	145.763	2	0
PP	2013-05-28	-16.9186	145.764	6	6
PP	2013-05-28	-16.918	145.762	5	5
PP	2013-05-28	-16.9212	145.767	0	0
PP	2013-05-28	-16.9219	145.764	1	1
PP	2013-06-04	-16.9158	145.754	0	0
PP	2013-06-04	-16.9154	145.755	1	0
PP	2013-06-04	-16.916	145.756	3	0
PP	2013-06-04	-16.9168	145.756	4	0
PP	2013-06-04	-16.9155	145.757	0	0
PP	2013-06-04	-16.9159	145.757	1	0
PP	2013-06-04	-16.9153	145.758	2	1
PP	2013-06-04	-16.9145	145.757	1	0
PP	2013-06-04	-16.9138	145.756	2	0
PP	2013-06-04	-16.9165	145.759	0	0
PP	2013-06-04	-16.9175	145.759	1	1
PP	2013-06-04	-16.9166	145.76	2	2
PP	2013-06-04	-16.9198	145.76	2	1
PP	2013-06-04	-16.9187	145.761	0	0
PP	2013-06-04	-16.9187	145.76	5	5
PP	2013-06-04	-16.923	145.761	2	2
PP	2013-06-04	-16.9234	145.762	2	2
PP	2013-06-04	-16.9234	145.762	0	0
PP	2013-06-04	-16.923	145.763	8	8
PP	2013-06-04	-16.9221	145.763	3	2
PP	2013-06-04	-16.9224	145.763	0	0
PP	2013-06-04	-16.9211	145.763	3	3
PP	2013-06-04	-16.924	145.764	2	0
PP	2013-06-04	-16.9262	145.762	2	0
PP	2013-06-04	-16.9204	145.762	18	13
PP	2013-06-04	-16.9244	145.766	0	0
PP	2013-06-04	-16.9202	145.768	1	0
PP	2013-06-04	-16.9191	145.767	21	4
PP	2013-06-04	-16.9213	145.762	10	9
PP	2013-06-04	-16.9198	145.766	1	1
PP	2013-06-04	-16.9158	145.763	2	0
PP	2013-06-04	-16.9172	145.761	10	10
PP	2013-06-04	-16.9103	145.756	0	0
PP	2013-06-04	-16.919	145.763	4	4
PP	2013-06-04	-16.9146	145.753	2	0
PP	2013-06-04	-16.9208	145.765	0	0
PP	2013-06-04	-16.9231	145.765	1	0
PP	2013-06-04	-16.9211	145.761	1	1
PP	2013-06-04	-16.9225	145.766	2	1
PP	2013-06-04	-16.9242	145.767	1	0
PP	2013-06-04	-16.9148	145.763	1	0
PP	2013-06-04	-16.9217	145.767	0	0
PP	2013-06-04	-16.9246	145.767	2	0
PP	2013-06-04	-16.9166	145.764	22	7
PP	2013-06-04	-16.9257	145.768	0	0
PP	2013-06-04	-16.9119	145.761	0	0
PP	2013-06-04	-16.9197	145.768	4	0
PP	2013-06-04	-16.9201	145.761	0	0
PP	2013-06-04	-16.9165	145.758	0	0
PP	2013-06-04	-16.926	145.766	1	0
PP	2013-06-04	-16.9134	145.762	1	0
PP	2013-06-04	-16.9224	145.766	4	3
PP	2013-06-04	-16.9158	145.766	10	2
PP	2013-06-04	-16.9174	145.765	3	2
PP	2013-06-04	-16.9125	145.757	3	0
PP	2013-06-04	-16.9163	145.76	0	0
PP	2013-06-04	-16.9155	145.76	3	2
PP	2013-06-04	-16.9178	145.767	0	0
PP	2013-06-04	-16.9146	145.754	4	0
PP	2013-06-04	-16.9173	145.762	22	21
PP	2013-06-04	-16.9171	145.763	1	1
PP	2013-06-04	-16.9145	145.763	3	0
PP	2013-06-04	-16.9186	145.764	5	5
PP	2013-06-04	-16.918	145.762	2	2
PP	2013-06-04	-16.9212	145.767	0	0
PP	2013-06-04	-16.9219	145.764	3	3
PP	2013-06-06	-16.9111	145.759	0	0
PP	2013-06-06	-16.9198	145.766	0	0
PP	2013-06-06	-16.9123	145.756	3	0
PP	2013-06-06	-16.926	145.767	0	0
PP	2013-06-11	-16.9158	145.754	1	0
PP	2013-06-11	-16.9154	145.755	0	0
PP	2013-06-11	-16.916	145.756	0	0
PP	2013-06-11	-16.9168	145.756	4	0
PP	2013-06-11	-16.9155	145.757	0	0
PP	2013-06-11	-16.9159	145.757	2	0
PP	2013-06-11	-16.9153	145.758	0	0
PP	2013-06-11	-16.9145	145.757	3	0
PP	2013-06-11	-16.9138	145.756	1	0
PP	2013-06-11	-16.9165	145.759	2	1
PP	2013-06-11	-16.9175	145.759	3	3
PP	2013-06-11	-16.9166	145.76	0	0
PP	2013-06-11	-16.9198	145.76	0	0
PP	2013-06-11	-16.9187	145.761	1	0
PP	2013-06-11	-16.9187	145.76	1	1
PP	2013-06-11	-16.923	145.761	0	0
PP	2013-06-11	-16.9234	145.762	3	3
PP	2013-06-11	-16.9234	145.762	3	3
PP	2013-06-11	-16.923	145.763	9	9
PP	2013-06-11	-16.9221	145.763	5	4
PP	2013-06-11	-16.9224	145.763	3	3
PP	2013-06-11	-16.9211	145.763	3	3
PP	2013-06-11	-16.924	145.764	6	6
PP	2013-06-11	-16.9262	145.762	1	1
PP	2013-06-11	-16.9204	145.762	4	3
PP	2013-06-11	-16.9244	145.766	4	1
PP	2013-06-11	-16.9202	145.768	0	0
PP	2013-06-11	-16.9191	145.767	13	0
PP	2013-06-11	-16.9213	145.762	6	6
PP	2013-06-11	-16.9198	145.766	0	0
PP	2013-06-11	-16.9158	145.763	4	2
PP	2013-06-11	-16.9172	145.761	2	2
PP	2013-06-11	-16.9103	145.756	0	0
PP	2013-06-11	-16.919	145.763	5	5
PP	2013-06-11	-16.9146	145.753	1	0
PP	2013-06-11	-16.9208	145.765	0	0
PP	2013-06-11	-16.9231	145.765	3	2
PP	2013-06-11	-16.9211	145.761	4	4
PP	2013-06-11	-16.9225	145.766	5	5
PP	2013-06-11	-16.9242	145.767	0	0
PP	2013-06-11	-16.9148	145.763	2	0
PP	2013-06-11	-16.9217	145.767	1	0
PP	2013-06-11	-16.9246	145.767	4	0
PP	2013-06-11	-16.9166	145.764	3	1
PP	2013-06-11	-16.9257	145.768	2	0
PP	2013-06-11	-16.9119	145.761	1	0
PP	2013-06-11	-16.9197	145.768	1	0
PP	2013-06-11	-16.9201	145.761	0	0
PP	2013-06-11	-16.9165	145.758	0	0
PP	2013-06-11	-16.926	145.766	2	0
PP	2013-06-11	-16.9134	145.762	4	0
PP	2013-06-11	-16.9224	145.766	1	0
PP	2013-06-11	-16.9158	145.766	9	1
PP	2013-06-11	-16.9174	145.765	0	0
PP	2013-06-11	-16.9125	145.757	5	0
PP	2013-06-11	-16.9178	145.77	6	1
PP	2013-06-11	-16.9163	145.76	1	0
PP	2013-06-11	-16.9155	145.76	3	2
PP	2013-06-11	-16.9178	145.767	1	0
PP	2013-06-11	-16.9146	145.754	3	0
PP	2013-06-11	-16.9138	145.764	0	0
PP	2013-06-11	-16.9173	145.762	20	20
PP	2013-06-11	-16.9171	145.763	4	3
PP	2013-06-11	-16.9145	145.763	4	1
PP	2013-06-11	-16.9186	145.764	1	1
PP	2013-06-11	-16.918	145.762	2	2
PP	2013-06-11	-16.9212	145.767	0	0
PP	2013-06-11	-16.9219	145.764	2	2
PP	2013-06-13	-16.9111	145.759	0	0
PP	2013-06-13	-16.9198	145.766	0	0
PP	2013-06-13	-16.9123	145.756	2	0
PP	2013-06-13	-16.926	145.767	0	0
PP	2013-06-13	-16.9132	145.757	0	0
PP	2013-06-18	-16.9158	145.754	0	0
PP	2013-06-18	-16.9154	145.755	1	0
PP	2013-06-18	-16.916	145.756	3	0
PP	2013-06-18	-16.9168	145.756	0	0
PP	2013-06-18	-16.9155	145.757	0	0
PP	2013-06-18	-16.9159	145.757	3	1
PP	2013-06-18	-16.9153	145.758	2	2
PP	2013-06-18	-16.9145	145.757	0	0
PP	2013-06-18	-16.9138	145.756	1	0
PP	2013-06-18	-16.9165	145.759	0	0
PP	2013-06-18	-16.9175	145.759	2	2
PP	2013-06-18	-16.9166	145.76	2	0
PP	2013-06-18	-16.9198	145.76	0	0
PP	2013-06-18	-16.9187	145.761	0	0
PP	2013-06-18	-16.9187	145.76	1	1
PP	2013-06-18	-16.923	145.761	3	3
PP	2013-06-18	-16.9234	145.762	5	3
PP	2013-06-18	-16.923	145.763	5	5
PP	2013-06-18	-16.9221	145.763	6	6
PP	2013-06-18	-16.9224	145.763	0	0
PP	2013-06-18	-16.9211	145.763	3	1
PP	2013-06-18	-16.924	145.764	2	0
PP	2013-06-18	-16.9262	145.762	4	1
PP	2013-06-18	-16.9204	145.762	97	90
PP	2013-06-18	-16.9244	145.766	7	0
PP	2013-06-18	-16.9195	145.764	1	1
PP	2013-06-18	-16.9202	145.768	0	0
PP	2013-06-18	-16.9191	145.767	3	0
PP	2013-06-18	-16.9213	145.762	14	14
PP	2013-06-18	-16.9198	145.766	1	1
PP	2013-06-18	-16.9158	145.763	8	1
PP	2013-06-18	-16.9172	145.761	10	8
PP	2013-06-18	-16.9103	145.756	0	0
PP	2013-06-18	-16.919	145.763	6	6
PP	2013-06-18	-16.9146	145.753	8	0
PP	2013-06-18	-16.9208	145.765	0	0
PP	2013-06-18	-16.9231	145.765	0	0
PP	2013-06-18	-16.9211	145.761	6	5
PP	2013-06-18	-16.9225	145.766	10	10
PP	2013-06-18	-16.9242	145.767	0	0
PP	2013-06-18	-16.9148	145.763	1	0
PP	2013-06-18	-16.9217	145.767	6	3
PP	2013-06-18	-16.9246	145.767	10	0
PP	2013-06-18	-16.9166	145.764	5	0
PP	2013-06-18	-16.9257	145.768	0	0
PP	2013-06-18	-16.9119	145.761	0	0
PP	2013-06-18	-16.9197	145.768	7	0
PP	2013-06-18	-16.9201	145.761	1	1
PP	2013-06-18	-16.9165	145.758	1	1
PP	2013-06-18	-16.926	145.766	1	0
PP	2013-06-18	-16.9134	145.762	6	0
PP	2013-06-18	-16.9224	145.766	1	0
PP	2013-06-18	-16.9158	145.766	7	0
PP	2013-06-18	-16.9174	145.765	0	0
PP	2013-06-18	-16.9125	145.757	5	0
PP	2013-06-18	-16.9178	145.77	15	1
PP	2013-06-18	-16.9163	145.76	2	1
PP	2013-06-18	-16.9155	145.76	1	0
PP	2013-06-18	-16.9178	145.767	1	0
PP	2013-06-18	-16.9146	145.754	7	0
PP	2013-06-18	-16.9138	145.764	4	1
PP	2013-06-18	-16.9173	145.762	17	17
PP	2013-06-18	-16.9171	145.763	4	4
PP	2013-06-18	-16.9145	145.763	8	0
PP	2013-06-18	-16.9186	145.764	2	2
PP	2013-06-18	-16.918	145.762	6	6
PP	2013-06-18	-16.9212	145.767	1	0
PP	2013-06-18	-16.9219	145.764	1	1
PP	2013-06-20	-16.9111	145.759	0	0
PP	2013-06-20	-16.9198	145.766	1	0
PP	2013-06-20	-16.9123	145.756	31	0
PP	2013-06-20	-16.926	145.767	1	0
PP	2013-06-20	-16.9132	145.757	0	0
PP	2013-06-20	-16.9184	145.767	0	0
PP	2013-06-24	-16.9202	145.768	1	0
PP	2013-06-25	-16.9158	145.754	0	0
PP	2013-06-25	-16.9154	145.755	1	0
PP	2013-06-25	-16.916	145.756	1	0
PP	2013-06-25	-16.9168	145.756	2	0
PP	2013-06-25	-16.9155	145.757	0	0
PP	2013-06-25	-16.9159	145.757	1	1
PP	2013-06-25	-16.9153	145.758	1	0
PP	2013-06-25	-16.9138	145.756	0	0
PP	2013-06-25	-16.9165	145.759	0	0
PP	2013-06-25	-16.9175	145.759	9	9
PP	2013-06-25	-16.9166	145.76	3	3
PP	2013-06-25	-16.9198	145.76	0	0
PP	2013-06-25	-16.9187	145.761	0	0
PP	2013-06-25	-16.9187	145.76	0	0
PP	2013-06-25	-16.923	145.761	3	3
PP	2013-06-25	-16.9234	145.762	4	4
PP	2013-06-25	-16.923	145.763	5	5
PP	2013-06-25	-16.9221	145.763	3	3
PP	2013-06-25	-16.9224	145.763	2	2
PP	2013-06-25	-16.9211	145.763	2	2
PP	2013-06-25	-16.924	145.764	2	1
PP	2013-06-25	-16.9204	145.762	25	21
PP	2013-06-25	-16.9244	145.766	5	0
PP	2013-06-25	-16.9195	145.764	1	1
PP	2013-06-25	-16.9191	145.767	14	0
PP	2013-06-25	-16.9213	145.762	3	3
PP	2013-06-25	-16.9198	145.766	3	2
PP	2013-06-25	-16.9158	145.763	9	3
PP	2013-06-25	-16.9172	145.761	3	3
PP	2013-06-25	-16.9103	145.756	0	0
PP	2013-06-25	-16.919	145.763	3	2
PP	2013-06-25	-16.9146	145.753	9	0
PP	2013-06-25	-16.9208	145.765	0	0
PP	2013-06-25	-16.9231	145.765	2	1
PP	2013-06-25	-16.9211	145.761	4	3
PP	2013-06-25	-16.9225	145.766	5	5
PP	2013-06-25	-16.9242	145.767	1	0
PP	2013-06-25	-16.9148	145.763	5	3
PP	2013-06-25	-16.9217	145.767	0	0
PP	2013-06-25	-16.9246	145.767	3	0
PP	2013-06-25	-16.9166	145.764	8	1
PP	2013-06-25	-16.9257	145.768	0	0
PP	2013-06-25	-16.9119	145.761	0	0
PP	2013-06-25	-16.9197	145.768	2	0
PP	2013-06-25	-16.9201	145.761	1	1
PP	2013-06-25	-16.9165	145.758	0	0
PP	2013-06-25	-16.926	145.766	1	0
PP	2013-06-25	-16.9134	145.762	9	0
PP	2013-06-25	-16.9224	145.766	6	2
PP	2013-06-25	-16.9158	145.766	7	0
PP	2013-06-25	-16.9149	145.754	1	0
PP	2013-06-25	-16.9174	145.765	3	1
PP	2013-06-25	-16.9236	145.761	0	0
PP	2013-06-25	-16.9125	145.757	4	0
PP	2013-06-25	-16.9178	145.77	24	2
PP	2013-06-25	-16.9163	145.76	2	2
PP	2013-06-25	-16.9155	145.76	1	0
PP	2013-06-25	-16.9178	145.767	5	0
PP	2013-06-25	-16.9138	145.764	0	0
PP	2013-06-25	-16.9173	145.762	17	17
PP	2013-06-25	-16.9171	145.763	3	3
PP	2013-06-25	-16.9145	145.763	1	0
PP	2013-06-25	-16.9186	145.764	5	4
PP	2013-06-25	-16.918	145.762	5	4
PP	2013-06-25	-16.9212	145.767	0	0
PP	2013-06-25	-16.9219	145.764	1	1
PP	2013-06-27	-16.9111	145.759	0	0
PP	2013-06-27	-16.9198	145.766	0	0
PP	2013-06-27	-16.9123	145.756	10	0
PP	2013-06-27	-16.926	145.767	1	0
PP	2013-06-27	-16.9132	145.757	0	0
PP	2013-07-02	-16.9158	145.754	1	0
PP	2013-07-02	-16.9154	145.755	0	0
PP	2013-07-02	-16.916	145.756	1	0
PP	2013-07-02	-16.9168	145.756	1	0
PP	2013-07-02	-16.9155	145.757	0	0
PP	2013-07-02	-16.9159	145.757	0	0
PP	2013-07-02	-16.9153	145.758	0	0
PP	2013-07-02	-16.9138	145.756	1	0
PP	2013-07-02	-16.9165	145.759	0	0
PP	2013-07-02	-16.9175	145.759	3	2
PP	2013-07-02	-16.9166	145.76	0	0
PP	2013-07-02	-16.9198	145.76	4	4
PP	2013-07-02	-16.9187	145.761	4	4
PP	2013-07-02	-16.9187	145.76	2	2
PP	2013-07-02	-16.9187	145.76	0	0
PP	2013-07-02	-16.923	145.761	1	1
PP	2013-07-02	-16.9234	145.762	1	1
PP	2013-07-02	-16.923	145.763	2	0
PP	2013-07-02	-16.9221	145.763	3	2
PP	2013-07-02	-16.9224	145.763	1	1
PP	2013-07-02	-16.9211	145.763	4	4
PP	2013-07-02	-16.924	145.764	2	2
PP	2013-07-02	-16.9204	145.762	18	18
PP	2013-07-02	-16.9244	145.766	1	0
PP	2013-07-02	-16.9195	145.764	0	0
PP	2013-07-02	-16.9191	145.767	21	0
PP	2013-07-02	-16.9213	145.762	1	1
PP	2013-07-02	-16.9198	145.766	2	0
PP	2013-07-02	-16.9158	145.763	7	5
PP	2013-07-02	-16.9172	145.761	3	2
PP	2013-07-02	-16.9103	145.756	0	0
PP	2013-07-02	-16.919	145.763	1	1
PP	2013-07-02	-16.9146	145.753	4	0
PP	2013-07-02	-16.9208	145.765	0	0
PP	2013-07-02	-16.9231	145.765	2	2
PP	2013-07-02	-16.9211	145.761	3	2
PP	2013-07-02	-16.9225	145.766	4	3
PP	2013-07-02	-16.9242	145.767	0	0
PP	2013-07-02	-16.9148	145.763	4	1
PP	2013-07-02	-16.9217	145.767	0	0
PP	2013-07-02	-16.9246	145.767	1	0
PP	2013-07-02	-16.9166	145.764	2	1
PP	2013-07-02	-16.9257	145.768	1	0
PP	2013-07-02	-16.9119	145.761	0	0
PP	2013-07-02	-16.9197	145.768	4	0
PP	2013-07-02	-16.9201	145.761	0	0
PP	2013-07-02	-16.9165	145.758	0	0
PP	2013-07-02	-16.926	145.766	0	0
PP	2013-07-02	-16.9134	145.762	2	0
PP	2013-07-02	-16.9224	145.766	2	1
PP	2013-07-02	-16.9158	145.766	4	0
PP	2013-07-02	-16.9149	145.754	0	0
PP	2013-07-02	-16.9174	145.765	3	2
PP	2013-07-02	-16.9236	145.761	2	2
PP	2013-07-02	-16.9125	145.757	5	0
PP	2013-07-02	-16.9178	145.77	22	7
PP	2013-07-02	-16.9163	145.76	0	0
PP	2013-07-02	-16.9155	145.76	2	1
PP	2013-07-02	-16.9178	145.767	0	0
PP	2013-07-02	-16.9138	145.764	0	0
PP	2013-07-02	-16.9171	145.763	2	2
PP	2013-07-02	-16.9145	145.763	2	0
PP	2013-07-02	-16.9186	145.764	4	2
PP	2013-07-02	-16.918	145.762	2	1
PP	2013-07-02	-16.9212	145.767	1	0
PP	2013-07-02	-16.9219	145.764	2	2
PP	2013-07-04	-16.9111	145.759	0	0
PP	2013-07-04	-16.9198	145.766	0	0
PP	2013-07-04	-16.9123	145.756	2	0
PP	2013-07-04	-16.926	145.767	0	0
PP	2013-07-04	-16.9132	145.757	0	0
PP	2013-07-09	-16.9158	145.754	1	0
PP	2013-07-09	-16.9154	145.755	2	0
PP	2013-07-09	-16.916	145.756	0	0
PP	2013-07-09	-16.9168	145.756	0	0
PP	2013-07-09	-16.9155	145.757	0	0
PP	2013-07-09	-16.9159	145.757	0	0
PP	2013-07-09	-16.9153	145.758	0	0
PP	2013-07-09	-16.9145	145.757	2	1
PP	2013-07-09	-16.9138	145.756	1	0
PP	2013-07-09	-16.9165	145.759	0	0
PP	2013-07-09	-16.9175	145.759	4	4
PP	2013-07-09	-16.9166	145.76	3	2
PP	2013-07-09	-16.9198	145.76	0	0
PP	2013-07-09	-16.9187	145.761	0	0
PP	2013-07-09	-16.9187	145.76	1	1
PP	2013-07-09	-16.9187	145.76	0	0
PP	2013-07-09	-16.923	145.761	2	2
PP	2013-07-09	-16.9234	145.762	1	1
PP	2013-07-09	-16.923	145.763	1	1
PP	2013-07-09	-16.9221	145.763	0	0
PP	2013-07-09	-16.9224	145.763	0	0
PP	2013-07-09	-16.9211	145.763	1	1
PP	2013-07-09	-16.924	145.764	1	1
PP	2013-07-09	-16.9204	145.762	10	9
PP	2013-07-09	-16.9244	145.766	3	2
PP	2013-07-09	-16.9195	145.764	0	0
PP	2013-07-09	-16.9213	145.762	1	1
PP	2013-07-09	-16.9198	145.766	0	0
PP	2013-07-09	-16.9158	145.763	5	2
PP	2013-07-09	-16.9172	145.761	6	6
PP	2013-07-09	-16.9103	145.756	0	0
PP	2013-07-09	-16.919	145.763	6	6
PP	2013-07-09	-16.9146	145.753	2	0
PP	2013-07-09	-16.9208	145.765	0	0
PP	2013-07-09	-16.9231	145.765	0	0
PP	2013-07-09	-16.9211	145.761	3	1
PP	2013-07-09	-16.9225	145.766	2	2
PP	2013-07-09	-16.9242	145.767	0	0
PP	2013-07-09	-16.9148	145.763	5	2
PP	2013-07-09	-16.9217	145.767	0	0
PP	2013-07-09	-16.9246	145.767	0	0
PP	2013-07-09	-16.9119	145.761	0	0
PP	2013-07-09	-16.9197	145.768	2	0
PP	2013-07-09	-16.9201	145.761	0	0
PP	2013-07-09	-16.9165	145.758	0	0
PP	2013-07-09	-16.926	145.766	0	0
PP	2013-07-09	-16.9134	145.762	0	0
PP	2013-07-09	-16.9224	145.766	0	0
PP	2013-07-09	-16.9158	145.766	6	1
PP	2013-07-09	-16.9149	145.754	1	0
PP	2013-07-09	-16.9174	145.765	3	2
PP	2013-07-09	-16.9236	145.761	0	0
PP	2013-07-09	-16.9125	145.757	3	0
PP	2013-07-09	-16.9178	145.77	8	0
PP	2013-07-09	-16.9163	145.76	0	0
PP	2013-07-09	-16.9155	145.76	1	0
PP	2013-07-09	-16.9178	145.767	2	0
PP	2013-07-09	-16.9138	145.764	1	0
PP	2013-07-09	-16.9171	145.763	0	0
PP	2013-07-09	-16.9145	145.763	3	1
PP	2013-07-09	-16.9186	145.764	3	1
PP	2013-07-09	-16.918	145.762	2	2
PP	2013-07-09	-16.9212	145.767	0	0
PP	2013-07-09	-16.9219	145.764	1	1
PP	2013-07-11	-16.9111	145.759	0	0
PP	2013-07-11	-16.9198	145.766	0	0
PP	2013-07-11	-16.9123	145.756	0	0
PP	2013-07-11	-16.926	145.767	2	2
PP	2013-07-11	-16.9132	145.757	0	0
PP	2013-07-16	-16.9158	145.754	0	0
PP	2013-07-16	-16.9154	145.755	2	0
PP	2013-07-16	-16.916	145.756	3	0
PP	2013-07-16	-16.9168	145.756	2	0
PP	2013-07-16	-16.9155	145.757	0	0
PP	2013-07-16	-16.9159	145.757	0	0
PP	2013-07-16	-16.9153	145.758	0	0
PP	2013-07-16	-16.9145	145.757	1	0
PP	2013-07-16	-16.9165	145.759	0	0
PP	2013-07-16	-16.9175	145.759	1	0
PP	2013-07-16	-16.9166	145.76	0	0
PP	2013-07-16	-16.9198	145.76	2	2
PP	2013-07-16	-16.9187	145.761	0	0
PP	2013-07-16	-16.9187	145.76	0	0
PP	2013-07-16	-16.9187	145.76	0	0
PP	2013-07-16	-16.923	145.761	0	0
PP	2013-07-16	-16.9234	145.762	1	1
PP	2013-07-16	-16.923	145.763	4	4
PP	2013-07-16	-16.9221	145.763	3	3
PP	2013-07-16	-16.9224	145.763	0	0
PP	2013-07-16	-16.9211	145.763	1	1
PP	2013-07-16	-16.924	145.764	1	1
PP	2013-07-16	-16.9204	145.762	5	5
PP	2013-07-16	-16.9244	145.766	2	0
PP	2013-07-16	-16.9195	145.764	0	0
PP	2013-07-16	-16.9213	145.762	1	1
PP	2013-07-16	-16.9198	145.766	1	1
PP	2013-07-16	-16.9158	145.763	4	0
PP	2013-07-16	-16.9172	145.761	1	1
PP	2013-07-16	-16.9103	145.756	0	0
PP	2013-07-16	-16.919	145.763	7	7
PP	2013-07-16	-16.9146	145.753	0	0
PP	2013-07-16	-16.9208	145.765	1	1
PP	2013-07-16	-16.9231	145.765	0	0
PP	2013-07-16	-16.9211	145.761	1	1
PP	2013-07-16	-16.9225	145.766	0	0
PP	2013-07-16	-16.9242	145.767	0	0
PP	2013-07-16	-16.9148	145.763	2	1
PP	2013-07-16	-16.9246	145.767	0	0
PP	2013-07-16	-16.9166	145.764	2	0
PP	2013-07-16	-16.9257	145.768	0	0
PP	2013-07-16	-16.9119	145.761	1	0
PP	2013-07-16	-16.9197	145.768	1	0
PP	2013-07-16	-16.9201	145.761	0	0
PP	2013-07-16	-16.9165	145.758	0	0
PP	2013-07-16	-16.926	145.766	1	0
PP	2013-07-16	-16.9134	145.762	0	0
PP	2013-07-16	-16.9224	145.766	0	0
PP	2013-07-16	-16.9158	145.766	5	0
PP	2013-07-16	-16.9149	145.754	1	0
PP	2013-07-16	-16.9174	145.765	2	1
PP	2013-07-16	-16.9236	145.761	0	0
PP	2013-07-16	-16.9184	145.767	5	0
PP	2013-07-16	-16.9125	145.757	1	0
PP	2013-07-16	-16.9178	145.77	5	0
PP	2013-07-16	-16.9163	145.76	1	1
PP	2013-07-16	-16.9155	145.76	2	1
PP	2013-07-16	-16.9178	145.767	0	0
PP	2013-07-16	-16.9138	145.764	0	0
PP	2013-07-16	-16.9171	145.763	3	3
PP	2013-07-16	-16.9145	145.763	3	0
PP	2013-07-16	-16.9186	145.764	0	0
PP	2013-07-16	-16.918	145.762	0	0
PP	2013-07-16	-16.9219	145.764	0	0
PP	2013-07-18	-16.9111	145.759	1	0
PP	2013-07-18	-16.9198	145.766	0	0
PP	2013-07-18	-16.9123	145.756	0	0
PP	2013-07-18	-16.926	145.767	1	1
PP	2013-07-18	-16.9132	145.757	1	1
PP	2013-07-23	-16.9158	145.754	0	0
PP	2013-07-23	-16.9154	145.755	1	0
PP	2013-07-23	-16.916	145.756	1	0
PP	2013-07-23	-16.9168	145.756	1	0
PP	2013-07-23	-16.9155	145.757	0	0
PP	2013-07-23	-16.9159	145.757	1	1
PP	2013-07-23	-16.9153	145.758	1	0
PP	2013-07-23	-16.9145	145.757	1	0
PP	2013-07-23	-16.9165	145.759	0	0
PP	2013-07-23	-16.9175	145.759	1	1
PP	2013-07-23	-16.9166	145.76	4	2
PP	2013-07-23	-16.9198	145.76	3	3
PP	2013-07-23	-16.9187	145.761	4	4
PP	2013-07-23	-16.9187	145.76	0	0
PP	2013-07-23	-16.9187	145.76	0	0
PP	2013-07-23	-16.923	145.761	0	0
PP	2013-07-23	-16.9234	145.762	1	1
PP	2013-07-23	-16.923	145.763	3	3
PP	2013-07-23	-16.9221	145.763	2	2
PP	2013-07-23	-16.9224	145.763	0	0
PP	2013-07-23	-16.9211	145.763	3	3
PP	2013-07-23	-16.924	145.764	3	3
PP	2013-07-23	-16.9204	145.762	49	47
PP	2013-07-23	-16.9244	145.766	5	0
PP	2013-07-23	-16.9195	145.764	0	0
PP	2013-07-23	-16.9213	145.762	3	3
PP	2013-07-23	-16.9198	145.766	1	1
PP	2013-07-23	-16.9158	145.763	2	1
PP	2013-07-23	-16.9172	145.761	3	2
PP	2013-07-23	-16.9103	145.756	0	0
PP	2013-07-23	-16.919	145.763	4	4
PP	2013-07-23	-16.9146	145.753	5	0
PP	2013-07-23	-16.9208	145.765	0	0
PP	2013-07-23	-16.9231	145.765	0	0
PP	2013-07-23	-16.9211	145.761	4	3
PP	2013-07-23	-16.9225	145.766	0	0
PP	2013-07-23	-16.9148	145.763	2	1
PP	2013-07-23	-16.9217	145.767	0	0
PP	2013-07-23	-16.9246	145.767	4	0
PP	2013-07-23	-16.9166	145.764	4	2
PP	2013-07-23	-16.9257	145.768	0	0
PP	2013-07-23	-16.9119	145.761	3	0
PP	2013-07-23	-16.9197	145.768	0	0
PP	2013-07-23	-16.9201	145.761	0	0
PP	2013-07-23	-16.9165	145.758	0	0
PP	2013-07-23	-16.926	145.766	0	0
PP	2013-07-23	-16.9134	145.762	4	0
PP	2013-07-23	-16.9224	145.766	0	0
PP	2013-07-23	-16.9158	145.766	3	0
PP	2013-07-23	-16.9149	145.754	1	0
PP	2013-07-23	-16.9174	145.765	1	1
PP	2013-07-23	-16.9236	145.761	1	1
PP	2013-07-23	-16.9184	145.767	3	0
PP	2013-07-23	-16.9125	145.757	1	1
PP	2013-07-23	-16.9178	145.77	5	0
PP	2013-07-23	-16.9163	145.76	0	0
PP	2013-07-23	-16.9155	145.76	3	0
PP	2013-07-23	-16.9178	145.767	4	0
PP	2013-07-23	-16.9138	145.764	0	0
PP	2013-07-23	-16.9171	145.763	0	0
PP	2013-07-23	-16.9186	145.764	1	1
PP	2013-07-23	-16.918	145.762	3	3
PP	2013-07-23	-16.9219	145.764	4	4
PP	2013-07-25	-16.9111	145.759	0	0
PP	2013-07-25	-16.9198	145.766	1	1
PP	2013-07-25	-16.9123	145.756	4	0
PP	2013-07-25	-16.926	145.767	0	0
PP	2013-07-25	-16.9132	145.757	0	0
PP	2013-07-30	-16.9158	145.754	0	0
PP	2013-07-30	-16.9154	145.755	1	0
PP	2013-07-30	-16.916	145.756	1	0
PP	2013-07-30	-16.9168	145.756	4	0
PP	2013-07-30	-16.9155	145.757	0	0
PP	2013-07-30	-16.9159	145.757	0	0
PP	2013-07-30	-16.9153	145.758	0	0
PP	2013-07-30	-16.9145	145.757	3	0
PP	2013-07-30	-16.9138	145.756	4	0
PP	2013-07-30	-16.9165	145.759	1	0
PP	2013-07-30	-16.9175	145.759	0	0
PP	2013-07-30	-16.9166	145.76	10	9
PP	2013-07-30	-16.9187	145.761	1	1
PP	2013-07-30	-16.9187	145.76	1	1
PP	2013-07-30	-16.9187	145.76	1	1
PP	2013-07-30	-16.923	145.761	0	0
PP	2013-07-30	-16.9234	145.762	2	2
PP	2013-07-30	-16.923	145.763	3	3
PP	2013-07-30	-16.9221	145.763	1	1
PP	2013-07-30	-16.9224	145.763	4	4
PP	2013-07-30	-16.9211	145.763	2	2
PP	2013-07-30	-16.924	145.764	1	0
PP	2013-07-30	-16.9204	145.762	39	36
PP	2013-07-30	-16.9244	145.766	3	0
PP	2013-07-30	-16.9195	145.764	1	1
PP	2013-07-30	-16.9213	145.762	2	2
PP	2013-07-30	-16.9198	145.766	4	3
PP	2013-07-30	-16.9158	145.763	2	0
PP	2013-07-30	-16.9172	145.761	2	2
PP	2013-07-30	-16.9103	145.756	0	0
PP	2013-07-30	-16.919	145.763	7	7
PP	2013-07-30	-16.9146	145.753	1	0
PP	2013-07-30	-16.9208	145.765	0	0
PP	2013-07-30	-16.9231	145.765	0	0
PP	2013-07-30	-16.9211	145.761	2	2
PP	2013-07-30	-16.9225	145.766	1	1
PP	2013-07-30	-16.9148	145.763	4	0
PP	2013-07-30	-16.9217	145.767	2	0
PP	2013-07-30	-16.9246	145.767	2	0
PP	2013-07-30	-16.9166	145.764	4	1
PP	2013-07-30	-16.9257	145.768	0	0
PP	2013-07-30	-16.9119	145.761	0	0
PP	2013-07-30	-16.9197	145.768	1	0
PP	2013-07-30	-16.9201	145.761	1	1
PP	2013-07-30	-16.9165	145.758	0	0
PP	2013-07-30	-16.926	145.766	2	0
PP	2013-07-30	-16.9134	145.762	9	0
PP	2013-07-30	-16.9224	145.766	0	0
PP	2013-07-30	-16.9158	145.766	7	0
PP	2013-07-30	-16.9149	145.754	4	0
PP	2013-07-30	-16.9174	145.765	2	1
PP	2013-07-30	-16.9236	145.761	1	1
PP	2013-07-30	-16.9184	145.767	0	0
PP	2013-07-30	-16.9125	145.757	3	1
PP	2013-07-30	-16.9178	145.77	18	1
[truncated: 4,951 more rows]

## Sheet: trap collections wc
site	date	lat	long	aegypti	wolbachia
WC	2012-10-16	-16.9268	145.756	0	0
WC	2012-10-16	-16.9259	145.755	0	0
WC	2012-10-16	-16.9259	145.755	0	0
WC	2012-10-16	-16.925	145.755	0	0
WC	2012-10-16	-16.9263	145.757	0	0
WC	2012-10-16	-16.9258	145.756	0	0
WC	2012-10-16	-16.9264	145.758	0	0
WC	2012-10-16	-16.9255	145.757	0	0
WC	2012-10-16	-16.9245	145.756	0	0
WC	2012-10-16	-16.9257	145.757	0	0
WC	2012-10-16	-16.9249	145.757	0	0
WC	2012-10-16	-16.9245	145.756	0	0
WC	2012-10-16	-16.9266	145.756	0	0
WC	2012-10-16	-16.926	145.755	0	0
WC	2012-10-16	-16.9254	145.755	0	0
WC	2012-10-16	-16.9269	145.754	0	0
WC	2012-10-16	-16.9273	145.753	0	0
WC	2012-10-16	-16.9281	145.752	0	0
WC	2012-10-16	-16.9316	145.754	0	0
WC	2012-10-23	-16.9268	145.756	0	0
WC	2012-10-23	-16.9259	145.755	0	0
WC	2012-10-23	-16.9259	145.755	0	0
WC	2012-10-23	-16.925	145.755	0	0
WC	2012-10-23	-16.9263	145.757	0	0
WC	2012-10-23	-16.9258	145.756	0	0
WC	2012-10-23	-16.9264	145.758	0	0
WC	2012-10-23	-16.9255	145.757	0	0
WC	2012-10-23	-16.9245	145.756	0	0
WC	2012-10-23	-16.9257	145.757	0	0
WC	2012-10-23	-16.9249	145.757	0	0
WC	2012-10-23	-16.9245	145.756	0	0
WC	2012-10-23	-16.9266	145.756	0	0
WC	2012-10-23	-16.926	145.755	0	0
WC	2012-10-23	-16.9254	145.755	0	0
WC	2012-10-23	-16.9269	145.754	0	0
WC	2012-10-23	-16.9273	145.753	0	0
WC	2012-10-23	-16.9281	145.752	0	0
WC	2012-10-30	-16.9268	145.756	0	0
WC	2012-10-30	-16.9259	145.755	0	0
WC	2012-10-30	-16.9259	145.755	0	0
WC	2012-10-30	-16.925	145.755	0	0
WC	2012-10-30	-16.9263	145.757	0	0
WC	2012-10-30	-16.9258	145.756	0	0
WC	2012-10-30	-16.9264	145.758	0	0
WC	2012-10-30	-16.9255	145.757	0	0
WC	2012-10-30	-16.9245	145.756	0	0
WC	2012-10-30	-16.9257	145.757	0	0
WC	2012-10-30	-16.9249	145.757	0	0
WC	2012-10-30	-16.9245	145.756	0	0
WC	2012-10-30	-16.9266	145.756	0	0
WC	2012-10-30	-16.926	145.755	0	0
WC	2012-10-30	-16.9254	145.755	0	0
WC	2012-10-30	-16.9269	145.754	0	0
WC	2012-10-30	-16.9273	145.753	0	0
WC	2012-10-30	-16.9281	145.752	0	0
WC	2012-10-30	-16.9316	145.754	0	0
WC	2012-11-06	-16.9268	145.756	0	0
WC	2012-11-06	-16.9259	145.755	0	0
WC	2012-11-06	-16.9259	145.755	0	0
WC	2012-11-06	-16.925	145.755	0	0
WC	2012-11-06	-16.9263	145.757	0	0
WC	2012-11-06	-16.9258	145.756	0	0
WC	2012-11-06	-16.9264	145.758	0	0
WC	2012-11-06	-16.9255	145.757	0	0
WC	2012-11-06	-16.9245	145.756	0	0
WC	2012-11-06	-16.9257	145.757	0	0
WC	2012-11-06	-16.9249	145.757	0	0
WC	2012-11-06	-16.9245	145.756	0	0
WC	2012-11-06	-16.9266	145.756	0	0
WC	2012-11-06	-16.926	145.755	0	0
WC	2012-11-06	-16.9269	145.754	0	0
WC	2012-11-06	-16.9273	145.753	0	0
WC	2012-11-06	-16.9281	145.752	0	0
WC	2012-11-06	-16.9316	145.754	0	0
WC	2012-11-13	-16.9268	145.756	0	0
WC	2012-11-13	-16.9259	145.755	0	0
WC	2012-11-13	-16.9259	145.755	0	0
WC	2012-11-13	-16.925	145.755	0	0
WC	2012-11-13	-16.9263	145.757	0	0
WC	2012-11-13	-16.9258	145.756	0	0
WC	2012-11-13	-16.9264	145.758	0	0
WC	2012-11-13	-16.9255	145.757	0	0
WC	2012-11-13	-16.9245	145.756	0	0
WC	2012-11-13	-16.9257	145.757	0	0
WC	2012-11-13	-16.9249	145.757	0	0
WC	2012-11-13	-16.9245	145.756	0	0
WC	2012-11-13	-16.9266	145.756	0	0
WC	2012-11-13	-16.926	145.755	0	0
WC	2012-11-13	-16.9254	145.755	0	0
WC	2012-11-13	-16.9269	145.754	0	0
WC	2012-11-13	-16.9273	145.753	0	0
WC	2012-11-13	-16.9281	145.752	0	0
WC	2012-11-13	-16.9316	145.754	0	0
WC	2012-11-20	-16.9268	145.756	0	0
WC	2012-11-20	-16.9259	145.755	0	0
WC	2012-11-20	-16.9259	145.755	0	0
WC	2012-11-20	-16.925	145.755	0	0
WC	2012-11-20	-16.9263	145.757	0	0
WC	2012-11-20	-16.9258	145.756	0	0
WC	2012-11-20	-16.9264	145.758	0	0
WC	2012-11-20	-16.9255	145.757	0	0
WC	2012-11-20	-16.9245	145.756	0	0
WC	2012-11-20	-16.9257	145.757	0	0
WC	2012-11-20	-16.9249	145.757	0	0
WC	2012-11-20	-16.9245	145.756	0	0
WC	2012-11-20	-16.9266	145.756	0	0
WC	2012-11-20	-16.926	145.755	0	0
WC	2012-11-20	-16.9254	145.755	0	0
WC	2012-11-20	-16.9269	145.754	0	0
WC	2012-11-20	-16.9273	145.753	0	0
WC	2012-11-20	-16.9281	145.752	0	0
WC	2012-11-20	-16.9316	145.754	0	0
WC	2012-11-27	-16.9268	145.756	0	0
WC	2012-11-27	-16.9259	145.755	0	0
WC	2012-11-27	-16.9259	145.755	0	0
WC	2012-11-27	-16.925	145.755	0	0
WC	2012-11-27	-16.9263	145.757	0	0
WC	2012-11-27	-16.9258	145.756	0	0
WC	2012-11-27	-16.9264	145.758	0	0
WC	2012-11-27	-16.9255	145.757	0	0
WC	2012-11-27	-16.9245	145.756	0	0
WC	2012-11-27	-16.9257	145.757	0	0
WC	2012-11-27	-16.9249	145.757	0	0
WC	2012-11-27	-16.9245	145.756	0	0
WC	2012-11-27	-16.9266	145.756	0	0
WC	2012-11-27	-16.926	145.755	0	0
WC	2012-11-27	-16.9254	145.755	0	0
WC	2012-11-27	-16.9269	145.754	0	0
WC	2012-11-27	-16.9273	145.753	0	0
WC	2012-11-27	-16.9281	145.752	0	0
WC	2012-11-27	-16.9316	145.754	0	0
WC	2012-12-04	-16.9268	145.756	0	0
WC	2012-12-04	-16.9259	145.755	0	0
WC	2012-12-04	-16.9259	145.755	0	0
WC	2012-12-04	-16.925	145.755	0	0
WC	2012-12-04	-16.9263	145.757	0	0
WC	2012-12-04	-16.9258	145.756	0	0
WC	2012-12-04	-16.9264	145.758	0	0
WC	2012-12-04	-16.9255	145.757	0	0
WC	2012-12-04	-16.9245	145.756	0	0
WC	2012-12-04	-16.9257	145.757	0	0
WC	2012-12-04	-16.9249	145.757	0	0
WC	2012-12-04	-16.9245	145.756	0	0
WC	2012-12-04	-16.9266	145.756	0	0
WC	2012-12-04	-16.926	145.755	0	0
WC	2012-12-04	-16.9254	145.755	0	0
WC	2012-12-04	-16.9269	145.754	0	0
WC	2012-12-04	-16.9273	145.753	0	0
WC	2012-12-04	-16.9281	145.752	0	0
WC	2012-12-04	-16.9316	145.754	0	0
WC	2012-12-11	-16.9268	145.756	0	0
WC	2012-12-11	-16.9259	145.755	0	0
WC	2012-12-11	-16.9259	145.755	0	0
WC	2012-12-11	-16.925	145.755	0	0
WC	2012-12-11	-16.9263	145.757	0	0
WC	2012-12-11	-16.9258	145.756	0	0
WC	2012-12-11	-16.9264	145.758	0	0
WC	2012-12-11	-16.9255	145.757	0	0
WC	2012-12-11	-16.9245	145.756	0	0
WC	2012-12-11	-16.9257	145.757	0	0
WC	2012-12-11	-16.9249	145.757	0	0
WC	2012-12-11	-16.9245	145.756	0	0
WC	2012-12-11	-16.9266	145.756	0	0
WC	2012-12-11	-16.926	145.755	0	0
WC	2012-12-11	-16.9254	145.755	0	0
WC	2012-12-11	-16.9269	145.754	0	0
WC	2012-12-11	-16.9273	145.753	0	0
WC	2012-12-11	-16.9281	145.752	0	0
WC	2012-12-11	-16.93	145.759	0	0
WC	2012-12-11	-16.928	145.759	0	0
WC	2012-12-11	-16.9316	145.754	0	0
WC	2012-12-11	-16.9304	145.761	0	0
WC	2012-12-11	-16.9292	145.751	0	0
WC	2012-12-11	-16.9289	145.757	0	0
WC	2012-12-11	-16.9323	145.756	0	0
WC	2012-12-11	-16.9279	145.751	0	0
WC	2012-12-11	-16.9274	145.758	0	0
WC	2012-12-11	-16.9306	145.756	0	0
WC	2012-12-11	-16.9315	145.756	0	0
WC	2012-12-11	-16.9297	145.756	0	0
WC	2012-12-18	-16.9268	145.756	0	0
WC	2012-12-18	-16.9259	145.755	0	0
WC	2012-12-18	-16.9259	145.755	0	0
WC	2012-12-18	-16.925	145.755	0	0
WC	2012-12-18	-16.9263	145.757	0	0
WC	2012-12-18	-16.9258	145.756	0	0
WC	2012-12-18	-16.9264	145.758	0	0
WC	2012-12-18	-16.9255	145.757	0	0
WC	2012-12-18	-16.9245	145.756	0	0
WC	2012-12-18	-16.9257	145.757	0	0
WC	2012-12-18	-16.9249	145.757	0	0
WC	2012-12-18	-16.9245	145.756	0	0
WC	2012-12-18	-16.9266	145.756	0	0
WC	2012-12-18	-16.926	145.755	0	0
WC	2012-12-18	-16.9254	145.755	0	0
WC	2012-12-18	-16.9269	145.754	0	0
WC	2012-12-18	-16.9273	145.753	0	0
WC	2012-12-18	-16.9281	145.752	0	0
WC	2012-12-18	-16.93	145.759	0	0
WC	2012-12-18	-16.928	145.759	0	0
WC	2012-12-18	-16.9316	145.754	0	0
WC	2012-12-18	-16.9304	145.761	0	0
WC	2012-12-18	-16.9292	145.751	0	0
WC	2012-12-18	-16.9289	145.757	0	0
WC	2012-12-18	-16.9323	145.756	0	0
WC	2012-12-18	-16.9279	145.751	0	0
WC	2012-12-18	-16.9274	145.758	0	0
WC	2012-12-18	-16.9306	145.756	0	0
WC	2012-12-18	-16.9315	145.756	0	0
WC	2012-12-18	-16.9297	145.756	0	0
WC	2013-01-02	-16.9268	145.756	0	0
WC	2013-01-02	-16.9259	145.755	0	0
WC	2013-01-02	-16.9259	145.755	0	0
WC	2013-01-02	-16.925	145.755	0	0
WC	2013-01-02	-16.9263	145.757	0	0
WC	2013-01-02	-16.9258	145.756	0	0
WC	2013-01-02	-16.9264	145.758	0	0
WC	2013-01-02	-16.9255	145.757	0	0
WC	2013-01-02	-16.9257	145.757	0	0
WC	2013-01-02	-16.9249	145.757	0	0
WC	2013-01-02	-16.9245	145.756	0	0
WC	2013-01-02	-16.9266	145.756	0	0
WC	2013-01-02	-16.926	145.755	0	0
WC	2013-01-02	-16.9254	145.755	0	0
WC	2013-01-02	-16.9269	145.754	0	0
WC	2013-01-02	-16.9273	145.753	0	0
WC	2013-01-02	-16.9281	145.752	0	0
WC	2013-01-02	-16.93	145.759	0	0
WC	2013-01-02	-16.928	145.759	0	0
WC	2013-01-02	-16.9316	145.754	0	0
WC	2013-01-02	-16.9304	145.761	0	0
WC	2013-01-02	-16.9292	145.751	0	0
WC	2013-01-02	-16.9289	145.757	0	0
WC	2013-01-02	-16.9323	145.756	0	0
WC	2013-01-02	-16.9279	145.751	0	0
WC	2013-01-02	-16.9274	145.758	0	0
WC	2013-01-02	-16.9306	145.756	0	0
WC	2013-01-02	-16.9315	145.756	0	0
WC	2013-01-08	-16.9268	145.756	17	0
WC	2013-01-08	-16.9259	145.755	1	0
WC	2013-01-08	-16.9259	145.755	0	0
WC	2013-01-08	-16.925	145.755	3	0
WC	2013-01-08	-16.9263	145.757	0	0
WC	2013-01-08	-16.9258	145.756	6	0
WC	2013-01-08	-16.9264	145.758	3	0
WC	2013-01-08	-16.9255	145.757	2	0
WC	2013-01-08	-16.9245	145.756	11	0
WC	2013-01-08	-16.9257	145.757	0	0
WC	2013-01-08	-16.9249	145.757	3	0
WC	2013-01-08	-16.9245	145.756	0	0
WC	2013-01-08	-16.9266	145.756	4	0
WC	2013-01-08	-16.926	145.755	2	0
WC	2013-01-08	-16.9254	145.755	0	0
WC	2013-01-08	-16.9269	145.754	7	0
WC	2013-01-08	-16.9273	145.753	2	0
WC	2013-01-08	-16.9281	145.752	2	0
WC	2013-01-08	-16.93	145.759	9	0
WC	2013-01-08	-16.928	145.759	1	0
WC	2013-01-08	-16.9316	145.754	13	0
WC	2013-01-08	-16.9304	145.761	8	0
WC	2013-01-08	-16.9292	145.751	1	0
WC	2013-01-08	-16.9289	145.757	0	0
WC	2013-01-08	-16.9323	145.756	2	0
WC	2013-01-08	-16.9279	145.751	1	0
WC	2013-01-08	-16.9274	145.758	10	0
WC	2013-01-08	-16.9306	145.756	7	0
WC	2013-01-08	-16.9315	145.756	3	0
WC	2013-01-15	-16.9268	145.756	9	1
WC	2013-01-15	-16.9259	145.755	7	2
WC	2013-01-15	-16.9259	145.755	1	0
WC	2013-01-15	-16.925	145.755	5	2
WC	2013-01-15	-16.9263	145.757	8	1
WC	2013-01-15	-16.9264	145.758	10	1
WC	2013-01-15	-16.9255	145.757	6	2
WC	2013-01-15	-16.9245	145.756	11	6
WC	2013-01-15	-16.9257	145.757	1	0
WC	2013-01-15	-16.9249	145.757	5	3
WC	2013-01-15	-16.9245	145.756	6	5
WC	2013-01-15	-16.9266	145.756	11	5
WC	2013-01-15	-16.9254	145.755	7	5
WC	2013-01-15	-16.9269	145.754	57	0
WC	2013-01-15	-16.9273	145.753	6	0
WC	2013-01-15	-16.9281	145.752	4	0
WC	2013-01-15	-16.93	145.759	32	0
WC	2013-01-15	-16.928	145.759	0	0
WC	2013-01-15	-16.9316	145.754	74	26
WC	2013-01-15	-16.9304	145.761	8	0
WC	2013-01-15	-16.9292	145.751	1	0
WC	2013-01-15	-16.9323	145.756	8	0
WC	2013-01-15	-16.9279	145.751	2	0
WC	2013-01-15	-16.9306	145.756	40	0
WC	2013-01-15	-16.9315	145.756	0	0
WC	2013-01-15	-16.9297	145.756	6	0
WC	2013-01-22	-16.9268	145.756	17	3
WC	2013-01-22	-16.9259	145.755	2	0
WC	2013-01-22	-16.9259	145.755	0	0
WC	2013-01-22	-16.925	145.755	6	2
WC	2013-01-22	-16.9263	145.757	4	2
WC	2013-01-22	-16.9258	145.756	2	1
WC	2013-01-22	-16.9264	145.758	6	2
WC	2013-01-22	-16.9255	145.757	8	5
WC	2013-01-22	-16.9245	145.756	14	7
WC	2013-01-22	-16.9257	145.757	5	3
WC	2013-01-22	-16.9249	145.757	11	2
WC	2013-01-22	-16.9245	145.756	6	6
WC	2013-01-22	-16.9266	145.756	8	2
WC	2013-01-22	-16.926	145.755	8	2
WC	2013-01-22	-16.9254	145.755	6	5
WC	2013-01-22	-16.9269	145.754	24	1
WC	2013-01-22	-16.9273	145.753	8	0
WC	2013-01-22	-16.9281	145.752	3	0
WC	2013-01-22	-16.93	145.759	18	0
WC	2013-01-22	-16.928	145.759	1	0
WC	2013-01-22	-16.9316	145.754	11	5
WC	2013-01-22	-16.9304	145.761	7	0
WC	2013-01-22	-16.9292	145.751	0	0
WC	2013-01-22	-16.9289	145.757	0	0
WC	2013-01-22	-16.9323	145.756	8	0
WC	2013-01-22	-16.9279	145.751	8	0
WC	2013-01-22	-16.9274	145.758	2	0
WC	2013-01-22	-16.9306	145.756	7	0
WC	2013-01-22	-16.9315	145.756	1	0
WC	2013-01-22	-16.9297	145.756	6	0
WC	2013-01-29	-16.9268	145.756	8	4
WC	2013-01-29	-16.9259	145.755	4	2
WC	2013-01-29	-16.9259	145.755	0	0
WC	2013-01-29	-16.925	145.755	10	5
WC	2013-01-29	-16.9263	145.757	5	2
WC	2013-01-29	-16.9258	145.756	5	1
WC	2013-01-29	-16.9264	145.758	7	2
WC	2013-01-29	-16.9255	145.757	9	5
WC	2013-01-29	-16.9245	145.756	13	6
WC	2013-01-29	-16.9257	145.757	4	0
WC	2013-01-29	-16.9249	145.757	32	15
WC	2013-01-29	-16.9245	145.756	3	2
WC	2013-01-29	-16.9266	145.756	9	5
WC	2013-01-29	-16.926	145.755	8	3
WC	2013-01-29	-16.9254	145.755	7	6
WC	2013-01-29	-16.9269	145.754	12	0
WC	2013-01-29	-16.9273	145.753	6	0
WC	2013-01-29	-16.9281	145.752	1	0
WC	2013-01-29	-16.93	145.759	11	0
WC	2013-01-29	-16.9316	145.754	68	33
WC	2013-01-29	-16.9304	145.761	4	0
WC	2013-01-29	-16.9292	145.751	13	0
WC	2013-01-29	-16.9289	145.757	4	0
WC	2013-01-29	-16.9294	145.757	7	0
WC	2013-01-29	-16.9323	145.756	3	0
WC	2013-01-29	-16.9279	145.751	0	0
WC	2013-01-29	-16.9274	145.758	0	0
WC	2013-01-29	-16.9306	145.756	23	0
WC	2013-01-29	-16.9315	145.756	3	0
WC	2013-02-04	-16.9268	145.756	11	4
WC	2013-02-04	-16.9259	145.755	2	0
WC	2013-02-04	-16.9259	145.755	0	0
WC	2013-02-04	-16.925	145.755	7	3
WC	2013-02-04	-16.9263	145.757	7	2
WC	2013-02-04	-16.9258	145.756	6	4
WC	2013-02-04	-16.9264	145.758	6	2
WC	2013-02-04	-16.9255	145.757	5	2
WC	2013-02-04	-16.9245	145.756	23	14
WC	2013-02-04	-16.9257	145.757	8	3
WC	2013-02-04	-16.9249	145.757	18	10
WC	2013-02-04	-16.9245	145.756	2	2
WC	2013-02-04	-16.9266	145.756	4	1
WC	2013-02-04	-16.926	145.755	11	5
WC	2013-02-04	-16.9254	145.755	15	5
WC	2013-02-04	-16.9269	145.754	61	4
WC	2013-02-04	-16.9273	145.753	12	0
WC	2013-02-04	-16.9281	145.752	3	0
WC	2013-02-04	-16.93	145.759	19	0
WC	2013-02-04	-16.928	145.759	2	0
WC	2013-02-04	-16.9304	145.761	19	0
WC	2013-02-04	-16.9292	145.751	4	0
WC	2013-02-04	-16.9289	145.757	12	0
WC	2013-02-04	-16.9294	145.757	7	0
WC	2013-02-04	-16.9323	145.756	13	0
WC	2013-02-04	-16.9279	145.751	0	0
WC	2013-02-04	-16.9274	145.758	16	1
WC	2013-02-04	-16.9306	145.756	24	0
WC	2013-02-04	-16.9315	145.756	4	0
WC	2013-02-05	-16.9316	145.754	85	16
WC	2013-02-12	-16.9268	145.756	2	1
WC	2013-02-12	-16.9259	145.755	2	1
WC	2013-02-12	-16.9259	145.755	1	0
WC	2013-02-12	-16.925	145.755	2	0
WC	2013-02-12	-16.9263	145.757	0	0
WC	2013-02-12	-16.9258	145.756	5	3
WC	2013-02-12	-16.9264	145.758	6	1
WC	2013-02-12	-16.9255	145.757	5	5
WC	2013-02-12	-16.9245	145.756	10	7
WC	2013-02-12	-16.9257	145.757	4	3
WC	2013-02-12	-16.9249	145.757	19	8
WC	2013-02-12	-16.9245	145.756	6	6
WC	2013-02-12	-16.9266	145.756	4	3
WC	2013-02-12	-16.926	145.755	4	1
WC	2013-02-12	-16.9254	145.755	8	3
WC	2013-02-12	-16.9269	145.754	10	0
WC	2013-02-12	-16.9273	145.753	6	0
WC	2013-02-12	-16.9281	145.752	1	0
WC	2013-02-12	-16.93	145.759	4	0
WC	2013-02-12	-16.928	145.759	1	0
WC	2013-02-12	-16.9316	145.754	41	9
WC	2013-02-12	-16.9304	145.761	5	0
WC	2013-02-12	-16.9292	145.751	0	0
WC	2013-02-12	-16.9289	145.757	2	0
WC	2013-02-12	-16.9294	145.757	0	0
WC	2013-02-12	-16.9323	145.756	5	0
WC	2013-02-12	-16.9279	145.751	2	1
WC	2013-02-12	-16.9274	145.758	6	1
WC	2013-02-12	-16.9306	145.756	15	0
WC	2013-02-12	-16.9315	145.756	2	0
WC	2013-02-19	-16.9268	145.756	6	5
WC	2013-02-19	-16.9259	145.755	6	3
WC	2013-02-19	-16.9259	145.755	0	0
WC	2013-02-19	-16.925	145.755	6	4
WC	2013-02-19	-16.9263	145.757	2	1
WC	2013-02-19	-16.9258	145.756	1	0
WC	2013-02-19	-16.9264	145.758	5	3
WC	2013-02-19	-16.9255	145.757	9	8
WC	2013-02-19	-16.9245	145.756	23	20
WC	2013-02-19	-16.9257	145.757	6	3
WC	2013-02-19	-16.9249	145.757	16	9
WC	2013-02-19	-16.9245	145.756	2	0
WC	2013-02-19	-16.9266	145.756	9	3
WC	2013-02-19	-16.926	145.755	4	4
WC	2013-02-19	-16.9254	145.755	9	4
WC	2013-02-19	-16.9269	145.754	45	0
WC	2013-02-19	-16.9281	145.752	7	0
WC	2013-02-19	-16.93	145.759	4	0
WC	2013-02-19	-16.928	145.759	1	0
WC	2013-02-19	-16.9316	145.754	68	25
WC	2013-02-19	-16.9304	145.761	13	0
WC	2013-02-19	-16.9292	145.751	1	0
WC	2013-02-19	-16.9289	145.757	0	0
WC	2013-02-19	-16.9294	145.757	10	0
WC	2013-02-19	-16.9323	145.756	13	0
WC	2013-02-19	-16.9279	145.751	0	0
WC	2013-02-19	-16.9274	145.758	4	0
WC	2013-02-19	-16.9306	145.756	8	0
WC	2013-02-19	-16.9315	145.756	2	0
WC	2013-02-26	-16.9268	145.756	8	4
WC	2013-02-26	-16.9259	145.755	3	2
WC	2013-02-26	-16.9259	145.755	5	1
WC	2013-02-26	-16.925	145.755	16	10
WC	2013-02-26	-16.9263	145.757	8	5
WC	2013-02-26	-16.9258	145.756	4	2
WC	2013-02-26	-16.9264	145.758	6	3
WC	2013-02-26	-16.9255	145.757	10	9
WC	2013-02-26	-16.9245	145.756	20	13
WC	2013-02-26	-16.9257	145.757	8	4
WC	2013-02-26	-16.9249	145.757	24	15
WC	2013-02-26	-16.9245	145.756	2	1
WC	2013-02-26	-16.9266	145.756	7	1
WC	2013-02-26	-16.926	145.755	16	7
WC	2013-02-26	-16.9254	145.755	17	9
WC	2013-02-26	-16.9269	145.754	8	0
WC	2013-02-26	-16.9273	145.753	7	0
WC	2013-02-26	-16.9281	145.752	1	0
WC	2013-02-26	-16.93	145.759	13	0
WC	2013-02-26	-16.928	145.759	0	0
WC	2013-02-26	-16.9316	145.754	52	9
WC	2013-02-26	-16.9304	145.761	14	0
WC	2013-02-26	-16.9292	145.751	3	0
WC	2013-02-26	-16.9294	145.757	4	0
WC	2013-02-26	-16.9323	145.756	16	0
WC	2013-02-26	-16.9279	145.751	1	0
WC	2013-02-26	-16.9274	145.758	5	0
WC	2013-02-26	-16.9306	145.756	24	0
WC	2013-02-26	-16.9315	145.756	4	0
WC	2013-03-05	-16.9268	145.756	13	7
WC	2013-03-05	-16.9259	145.755	3	3
WC	2013-03-05	-16.9259	145.755	8	5
WC	2013-03-05	-16.925	145.755	12	6
WC	2013-03-05	-16.9263	145.757	9	4
WC	2013-03-05	-16.9258	145.756	14	10
WC	2013-03-05	-16.9264	145.758	6	3
WC	2013-03-05	-16.9255	145.757	9	7
WC	2013-03-05	-16.9245	145.756	19	11
WC	2013-03-05	-16.9257	145.757	3	1
WC	2013-03-05	-16.9249	145.757	8	5
WC	2013-03-05	-16.9245	145.756	1	1
WC	2013-03-05	-16.9266	145.756	15	3
WC	2013-03-05	-16.926	145.755	29	13
WC	2013-03-05	-16.9254	145.755	6	5
WC	2013-03-05	-16.9269	145.754	6	0
WC	2013-03-05	-16.9273	145.753	2	0
WC	2013-03-05	-16.9281	145.752	4	0
WC	2013-03-05	-16.93	145.759	15	0
WC	2013-03-05	-16.928	145.759	3	0
WC	2013-03-05	-16.9316	145.754	44	8
WC	2013-03-05	-16.9304	145.761	18	2
WC	2013-03-05	-16.9292	145.751	10	0
WC	2013-03-05	-16.9294	145.757	4	0
WC	2013-03-05	-16.9323	145.756	7	0
WC	2013-03-05	-16.9279	145.751	1	0
WC	2013-03-05	-16.9274	145.758	11	0
WC	2013-03-05	-16.9306	145.756	11	0
WC	2013-03-05	-16.9315	145.756	3	0
WC	2013-03-12	-16.9268	145.756	9	6
WC	2013-03-12	-16.9259	145.755	1	1
WC	2013-03-12	-16.9259	145.755	6	5
WC	2013-03-12	-16.925	145.755	8	6
WC	2013-03-12	-16.9263	145.757	7	5
WC	2013-03-12	-16.9258	145.756	12	10
WC	2013-03-12	-16.9264	145.758	6	3
WC	2013-03-12	-16.9255	145.757	2	1
WC	2013-03-12	-16.9245	145.756	23	12
WC	2013-03-12	-16.9257	145.757	4	2
WC	2013-03-12	-16.9249	145.757	12	8
WC	2013-03-12	-16.9245	145.756	6	6
WC	2013-03-12	-16.9266	145.756	10	7
WC	2013-03-12	-16.926	145.755	15	7
WC	2013-03-12	-16.9254	145.755	16	7
WC	2013-03-12	-16.9269	145.754	4	0
WC	2013-03-12	-16.9273	145.753	6	0
WC	2013-03-12	-16.9281	145.752	3	0
WC	2013-03-12	-16.928	145.759	5	0
WC	2013-03-12	-16.9316	145.754	45	15
WC	2013-03-12	-16.9304	145.761	12	0
WC	2013-03-12	-16.9292	145.751	20	0
WC	2013-03-12	-16.9289	145.757	7	0
WC	2013-03-12	-16.9294	145.757	6	0
WC	2013-03-12	-16.9323	145.756	14	0
WC	2013-03-12	-16.9279	145.751	2	0
WC	2013-03-12	-16.9274	145.758	4	0
WC	2013-03-12	-16.9306	145.756	8	0
WC	2013-03-12	-16.9315	145.756	1	0
WC	2013-03-19	-16.9268	145.756	18	9
WC	2013-03-19	-16.9259	145.755	5	3
WC	2013-03-19	-16.9259	145.755	4	2
WC	2013-03-19	-16.925	145.755	13	7
WC	2013-03-19	-16.9263	145.757	5	3
WC	2013-03-19	-16.9258	145.756	11	6
WC	2013-03-19	-16.9264	145.758	10	5
WC	2013-03-19	-16.9255	145.757	5	3
WC	2013-03-19	-16.9245	145.756	31	23
WC	2013-03-19	-16.9257	145.757	9	4
WC	2013-03-19	-16.9249	145.757	16	12
WC	2013-03-19	-16.9266	145.756	9	5
WC	2013-03-19	-16.926	145.755	9	6
WC	2013-03-19	-16.9254	145.755	15	9
WC	2013-03-19	-16.9273	145.753	5	0
WC	2013-03-19	-16.9281	145.752	5	0
WC	2013-03-19	-16.93	145.759	6	0
WC	2013-03-19	-16.928	145.759	4	1
WC	2013-03-19	-16.9316	145.754	44	12
WC	2013-03-19	-16.9304	145.761	16	0
WC	2013-03-19	-16.9292	145.751	3	0
WC	2013-03-19	-16.9289	145.757	15	1
WC	2013-03-19	-16.9294	145.757	3	1
WC	2013-03-19	-16.9323	145.756	17	0
WC	2013-03-19	-16.9279	145.751	1	0
WC	2013-03-19	-16.9274	145.758	3	1
WC	2013-03-19	-16.9306	145.756	7	0
WC	2013-03-19	-16.9315	145.756	7	0
WC	2013-03-26	-16.9268	145.756	13	7
WC	2013-03-26	-16.9259	145.755	4	1
WC	2013-03-26	-16.925	145.755	9	5
WC	2013-03-26	-16.9263	145.757	5	5
WC	2013-03-26	-16.9258	145.756	8	6
WC	2013-03-26	-16.9264	145.758	9	8
WC	2013-03-26	-16.9245	145.756	71	65
WC	2013-03-26	-16.9257	145.757	23	18
WC	2013-03-26	-16.9249	145.757	49	38
WC	2013-03-26	-16.9266	145.756	8	3
WC	2013-03-26	-16.926	145.755	7	5
WC	2013-03-26	-16.9254	145.755	2	0
WC	2013-03-26	-16.9269	145.754	5	1
WC	2013-03-26	-16.9273	145.753	12	0
WC	2013-03-26	-16.9281	145.752	5	0
WC	2013-03-26	-16.93	145.759	11	0
WC	2013-03-26	-16.928	145.759	1	0
WC	2013-03-26	-16.9316	145.754	33	18
WC	2013-03-26	-16.9304	145.761	8	0
WC	2013-03-26	-16.9292	145.751	3	0
WC	2013-03-26	-16.9289	145.757	23	0
WC	2013-03-26	-16.9294	145.757	0	0
WC	2013-03-26	-16.9323	145.756	29	0
WC	2013-03-26	-16.9279	145.751	0	0
WC	2013-03-26	-16.9274	145.758	7	0
WC	2013-03-26	-16.9306	145.756	4	0
WC	2013-03-26	-16.9315	145.756	3	0
WC	2013-04-03	-16.9268	145.756	10	4
WC	2013-04-03	-16.9259	145.755	1	0
WC	2013-04-03	-16.9259	145.755	4	4
WC	2013-04-03	-16.925	145.755	8	6
WC	2013-04-03	-16.9263	145.757	3	1
WC	2013-04-03	-16.9258	145.756	1	0
WC	2013-04-03	-16.9264	145.758	5	3
WC	2013-04-03	-16.9255	145.757	7	5
WC	2013-04-03	-16.9245	145.756	11	10
WC	2013-04-03	-16.9257	145.757	5	4
WC	2013-04-03	-16.9249	145.757	29	21
WC	2013-04-03	-16.9245	145.756	5	5
WC	2013-04-03	-16.9266	145.756	8	6
WC	2013-04-03	-16.926	145.755	16	12
WC	2013-04-03	-16.9254	145.755	4	4
WC	2013-04-03	-16.9269	145.754	4	2
WC	2013-04-03	-16.9273	145.753	12	0
WC	2013-04-03	-16.9281	145.752	6	0
WC	2013-04-03	-16.93	145.759	13	0
WC	2013-04-03	-16.928	145.759	3	0
WC	2013-04-03	-16.9304	145.761	3	0
WC	2013-04-03	-16.9292	145.751	6	1
WC	2013-04-03	-16.9289	145.757	30	1
WC	2013-04-03	-16.9294	145.757	4	0
WC	2013-04-03	-16.9323	145.756	15	0
WC	2013-04-03	-16.9279	145.751	3	0
WC	2013-04-03	-16.9274	145.758	6	0
WC	2013-04-03	-16.9306	145.756	10	0
WC	2013-04-03	-16.9315	145.756	2	0
WC	2013-04-09	-16.9268	145.756	9	7
WC	2013-04-09	-16.9259	145.755	4	4
WC	2013-04-09	-16.9259	145.755	0	0
WC	2013-04-09	-16.925	145.755	9	8
WC	2013-04-09	-16.9263	145.757	4	3
WC	2013-04-09	-16.9258	145.756	0	0
WC	2013-04-09	-16.9264	145.758	4	4
WC	2013-04-09	-16.9255	145.757	6	6
WC	2013-04-09	-16.9245	145.756	11	10
WC	2013-04-09	-16.9257	145.757	6	5
WC	2013-04-09	-16.9249	145.757	23	19
WC	2013-04-09	-16.9245	145.756	2	2
WC	2013-04-09	-16.9266	145.756	4	2
WC	2013-04-09	-16.926	145.755	7	5
WC	2013-04-09	-16.9254	145.755	4	3
WC	2013-04-09	-16.9269	145.754	4	0
WC	2013-04-09	-16.9281	145.752	5	0
WC	2013-04-09	-16.93	145.759	0	0
WC	2013-04-09	-16.928	145.759	0	0
WC	2013-04-09	-16.9316	145.754	34	22
WC	2013-04-09	-16.9304	145.761	6	0
WC	2013-04-09	-16.9292	145.751	9	0
WC	2013-04-09	-16.9289	145.757	6	1
WC	2013-04-09	-16.9294	145.757	2	0
WC	2013-04-09	-16.9323	145.756	17	0
WC	2013-04-09	-16.9279	145.751	1	0
WC	2013-04-09	-16.9274	145.758	0	0
WC	2013-04-09	-16.9306	145.756	5	0
WC	2013-04-09	-16.9315	145.756	2	0
WC	2013-04-16	-16.9268	145.756	4	3
WC	2013-04-16	-16.9259	145.755	4	4
WC	2013-04-16	-16.9259	145.755	3	2
WC	2013-04-16	-16.925	145.755	13	10
WC	2013-04-16	-16.9263	145.757	7	6
WC	2013-04-16	-16.9258	145.756	4	3
WC	2013-04-16	-16.9264	145.758	3	1
WC	2013-04-16	-16.9255	145.757	15	14
WC	2013-04-16	-16.9245	145.756	30	29
WC	2013-04-16	-16.9257	145.757	7	7
WC	2013-04-16	-16.9249	145.757	15	9
WC	2013-04-16	-16.9245	145.756	2	2
WC	2013-04-16	-16.9266	145.756	2	1
WC	2013-04-16	-16.926	145.755	4	3
WC	2013-04-16	-16.9254	145.755	17	13
WC	2013-04-16	-16.9269	145.754	6	0
WC	2013-04-16	-16.9273	145.753	1	0
WC	2013-04-16	-16.9281	145.752	3	1
WC	2013-04-16	-16.93	145.759	7	1
WC	2013-04-16	-16.928	145.759	1	0
WC	2013-04-16	-16.9316	145.754	16	14
WC	2013-04-16	-16.9304	145.761	0	0
WC	2013-04-16	-16.9292	145.751	2	0
WC	2013-04-16	-16.9289	145.757	6	0
WC	2013-04-16	-16.9294	145.757	1	0
WC	2013-04-16	-16.9323	145.756	14	0
WC	2013-04-16	-16.9279	145.751	8	0
WC	2013-04-16	-16.9274	145.758	5	1
WC	2013-04-16	-16.9315	145.756	2	0
WC	2013-04-23	-16.9268	145.756	14	10
WC	2013-04-23	-16.9259	145.755	3	3
WC	2013-04-23	-16.925	145.755	8	7
WC	2013-04-23	-16.9263	145.757	9	7
WC	2013-04-23	-16.9258	145.756	5	5
WC	2013-04-23	-16.9264	145.758	7	7
WC	2013-04-23	-16.9255	145.757	8	8
WC	2013-04-23	-16.9245	145.756	21	19
WC	2013-04-23	-16.9257	145.757	11	10
WC	2013-04-23	-16.9249	145.757	22	16
WC	2013-04-23	-16.9245	145.756	0	0
WC	2013-04-23	-16.9266	145.756	8	4
WC	2013-04-23	-16.926	145.755	7	6
WC	2013-04-23	-16.9254	145.755	7	4
WC	2013-04-23	-16.9269	145.754	14	3
WC	2013-04-23	-16.9281	145.752	10	0
WC	2013-04-23	-16.93	145.759	20	1
WC	2013-04-23	-16.928	145.759	4	0
WC	2013-04-23	-16.9316	145.754	22	16
WC	2013-04-23	-16.9304	145.761	7	0
WC	2013-04-23	-16.9292	145.751	2	0
WC	2013-04-23	-16.9289	145.757	1	0
WC	2013-04-23	-16.9294	145.757	2	0
WC	2013-04-23	-16.9323	145.756	35	0
WC	2013-04-23	-16.9279	145.751	2	0
WC	2013-04-23	-16.9274	145.758	0	0
WC	2013-04-23	-16.9306	145.756	17	0
WC	2013-04-23	-16.9315	145.756	5	0
WC	2013-04-30	-16.9268	145.756	18	14
WC	2013-04-30	-16.9259	145.755	6	4
WC	2013-04-30	-16.9259	145.755	5	4
WC	2013-04-30	-16.925	145.755	6	5
WC	2013-04-30	-16.9263	145.757	4	4
WC	2013-04-30	-16.9258	145.756	13	11
WC	2013-04-30	-16.9264	145.758	5	3
WC	2013-04-30	-16.9255	145.757	19	15
WC	2013-04-30	-16.9245	145.756	9	9
WC	2013-04-30	-16.9257	145.757	8	8
WC	2013-04-30	-16.9249	145.757	25	25
WC	2013-04-30	-16.9245	145.756	4	4
WC	2013-04-30	-16.9266	145.756	8	7
WC	2013-04-30	-16.926	145.755	8	5
WC	2013-04-30	-16.9254	145.755	10	9
WC	2013-04-30	-16.9269	145.754	3	0
WC	2013-04-30	-16.9273	145.753	1	0
WC	2013-04-30	-16.9281	145.752	6	0
WC	2013-04-30	-16.9316	145.754	21	10
WC	2013-04-30	-16.9304	145.761	10	0
WC	2013-04-30	-16.9292	145.751	6	0
WC	2013-04-30	-16.9289	145.757	13	0
WC	2013-04-30	-16.9294	145.757	3	0
WC	2013-04-30	-16.9323	145.756	22	0
WC	2013-04-30	-16.9279	145.751	6	0
WC	2013-04-30	-16.9274	145.758	3	0
WC	2013-04-30	-16.9306	145.756	5	0
WC	2013-04-30	-16.9315	145.756	5	0
WC	2013-05-07	-16.9268	145.756	0	0
WC	2013-05-07	-16.9259	145.755	3	3
WC	2013-05-07	-16.9259	145.755	0	0
WC	2013-05-07	-16.925	145.755	1	1
WC	2013-05-07	-16.9263	145.757	2	2
WC	2013-05-07	-16.9258	145.756	8	8
WC	2013-05-07	-16.9264	145.758	0	0
WC	2013-05-07	-16.9255	145.757	2	2
WC	2013-05-07	-16.9245	145.756	2	2
WC	2013-05-07	-16.9257	145.757	2	2
WC	2013-05-07	-16.9249	145.757	19	14
WC	2013-05-07	-16.9245	145.756	0	0
WC	2013-05-07	-16.9266	145.756	3	3
WC	2013-05-07	-16.926	145.755	8	7
WC	2013-05-07	-16.9254	145.755	6	5
WC	2013-05-07	-16.9269	145.754	16	0
WC	2013-05-07	-16.9281	145.752	4	0
WC	2013-05-07	-16.93	145.759	5	0
WC	2013-05-07	-16.928	145.759	2	0
WC	2013-05-07	-16.9316	145.754	6	4
WC	2013-05-07	-16.9304	145.761	6	0
WC	2013-05-07	-16.9292	145.751	4	0
WC	2013-05-07	-16.9289	145.757	6	0
WC	2013-05-07	-16.9294	145.757	9	0
WC	2013-05-07	-16.9323	145.756	5	0
WC	2013-05-07	-16.9279	145.751	3	0
WC	2013-05-07	-16.9274	145.758	1	0
WC	2013-05-07	-16.9306	145.756	1	0
WC	2013-05-07	-16.9315	145.756	2	0
WC	2013-05-14	-16.9268	145.756	8	7
WC	2013-05-14	-16.9259	145.755	1	1
WC	2013-05-14	-16.9259	145.755	3	3
WC	2013-05-14	-16.9256	145.756	2	2
WC	2013-05-14	-16.925	145.755	2	1
WC	2013-05-14	-16.9263	145.757	0	0
WC	2013-05-14	-16.9258	145.756	6	6
WC	2013-05-14	-16.9264	145.758	4	4
WC	2013-05-14	-16.9257	145.757	1	1
WC	2013-05-14	-16.9249	145.757	12	12
WC	2013-05-14	-16.9266	145.756	3	3
WC	2013-05-14	-16.926	145.755	3	1
WC	2013-05-14	-16.9254	145.755	11	4
WC	2013-05-14	-16.9269	145.754	3	0
WC	2013-05-14	-16.9273	145.753	2	0
WC	2013-05-14	-16.9281	145.752	5	0
WC	2013-05-14	-16.93	145.759	12	1
WC	2013-05-14	-16.928	145.759	1	0
WC	2013-05-14	-16.9316	145.754	11	4
WC	2013-05-14	-16.9304	145.761	1	0
WC	2013-05-14	-16.9292	145.751	3	0
WC	2013-05-14	-16.9289	145.757	4	1
WC	2013-05-14	-16.9294	145.757	8	0
WC	2013-05-14	-16.9323	145.756	8	0
WC	2013-05-14	-16.9279	145.751	1	0
WC	2013-05-14	-16.9274	145.758	1	0
WC	2013-05-14	-16.9306	145.756	7	0
WC	2013-05-14	-16.9315	145.756	2	0
WC	2013-05-21	-16.9268	145.756	5	4
WC	2013-05-21	-16.9259	145.755	3	3
WC	2013-05-21	-16.9256	145.756	0	0
WC	2013-05-21	-16.925	145.755	0	0
WC	2013-05-21	-16.9263	145.757	2	2
WC	2013-05-21	-16.9258	145.756	2	2
WC	2013-05-21	-16.9264	145.758	3	1
WC	2013-05-21	-16.9255	145.757	1	0
WC	2013-05-21	-16.9245	145.756	6	4
WC	2013-05-21	-16.9257	145.757	2	1
WC	2013-05-21	-16.9249	145.757	20	20
WC	2013-05-21	-16.9241	145.756	1	1
WC	2013-05-21	-16.9266	145.756	11	9
WC	2013-05-21	-16.926	145.755	5	5
WC	2013-05-21	-16.9254	145.755	10	7
WC	2013-05-21	-16.9269	145.754	6	0
WC	2013-05-21	-16.9273	145.753	2	0
WC	2013-05-21	-16.9281	145.752	3	0
WC	2013-05-21	-16.93	145.759	30	2
WC	2013-05-21	-16.928	145.759	1	1
WC	2013-05-21	-16.9316	145.754	17	12
WC	2013-05-21	-16.9304	145.761	5	0
WC	2013-05-21	-16.9292	145.751	1	1
WC	2013-05-21	-16.9262	145.759	5	0
WC	2013-05-21	-16.9276	145.756	5	1
WC	2013-05-21	-16.9289	145.757	8	0
WC	2013-05-21	-16.9294	145.757	3	0
WC	2013-05-21	-16.924	145.755	0	0
WC	2013-05-21	-16.9278	145.757	4	0
WC	2013-05-21	-16.9323	145.756	6	0
WC	2013-05-21	-16.9279	145.751	5	0
WC	2013-05-21	-16.9274	145.758	8	3
WC	2013-05-21	-16.9277	145.758	9	3
WC	2013-05-21	-16.9306	145.756	4	0
WC	2013-05-21	-16.9315	145.756	4	0
WC	2013-05-28	-16.9259	145.755	1	1
WC	2013-05-28	-16.9256	145.756	1	1
WC	2013-05-28	-16.925	145.755	1	1
WC	2013-05-28	-16.9263	145.757	2	2
WC	2013-05-28	-16.9258	145.756	7	7
WC	2013-05-28	-16.9264	145.758	4	2
WC	2013-05-28	-16.9255	145.757	4	4
WC	2013-05-28	-16.9245	145.756	6	6
WC	2013-05-28	-16.9257	145.757	2	2
WC	2013-05-28	-16.9249	145.757	27	24
WC	2013-05-28	-16.9241	145.756	1	0
WC	2013-05-28	-16.9266	145.756	5	4
WC	2013-05-28	-16.926	145.755	9	6
WC	2013-05-28	-16.9254	145.755	20	18
WC	2013-05-28	-16.9269	145.754	4	2
WC	2013-05-28	-16.9273	145.753	1	0
WC	2013-05-28	-16.9281	145.752	4	0
WC	2013-05-28	-16.93	145.759	24	0
WC	2013-05-28	-16.928	145.759	0	0
WC	2013-05-28	-16.9316	145.754	8	5
WC	2013-05-28	-16.9304	145.761	4	0
WC	2013-05-28	-16.9262	145.759	6	0
WC	2013-05-28	-16.9276	145.756	1	1
WC	2013-05-28	-16.9289	145.757	7	0
WC	2013-05-28	-16.9294	145.757	2	1
WC	2013-05-28	-16.9278	145.757	8	2
WC	2013-05-28	-16.9323	145.756	9	0
WC	2013-05-28	-16.9279	145.751	7	0
WC	2013-05-28	-16.9274	145.758	1	0
WC	2013-05-28	-16.9277	145.758	4	1
WC	2013-05-28	-16.9306	145.756	4	0
WC	2013-05-28	-16.9315	145.756	1	0
WC	2013-05-29	-16.9292	145.751	1	0
WC	2013-06-04	-16.9268	145.756	1	0
WC	2013-06-04	-16.9259	145.755	4	4
WC	2013-06-04	-16.9256	145.756	1	1
WC	2013-06-04	-16.925	145.755	1	1
WC	2013-06-04	-16.9263	145.757	1	1
WC	2013-06-04	-16.9258	145.756	6	6
WC	2013-06-04	-16.9264	145.758	1	1
WC	2013-06-04	-16.9255	145.757	5	2
WC	2013-06-04	-16.9245	145.756	4	4
WC	2013-06-04	-16.9257	145.757	0	0
WC	2013-06-04	-16.9249	145.757	8	7
WC	2013-06-04	-16.9241	145.756	0	0
WC	2013-06-04	-16.9266	145.756	1	1
WC	2013-06-04	-16.926	145.755	3	3
WC	2013-06-04	-16.9254	145.755	4	3
WC	2013-06-04	-16.9269	145.754	0	0
WC	2013-06-04	-16.9273	145.753	4	1
WC	2013-06-04	-16.9281	145.752	2	0
WC	2013-06-04	-16.93	145.759	0	0
WC	2013-06-04	-16.928	145.759	2	0
WC	2013-06-04	-16.9316	145.754	8	5
WC	2013-06-04	-16.9304	145.761	11	0
WC	2013-06-04	-16.9292	145.751	0	0
WC	2013-06-04	-16.9262	145.759	7	0
WC	2013-06-04	-16.9276	145.756	4	0
WC	2013-06-04	-16.9289	145.757	4	0
WC	2013-06-04	-16.9294	145.757	3	0
WC	2013-06-04	-16.924	145.755	1	0
WC	2013-06-04	-16.9278	145.757	4	0
WC	2013-06-04	-16.9323	145.756	11	0
WC	2013-06-04	-16.9279	145.751	4	0
WC	2013-06-04	-16.9274	145.758	3	0
WC	2013-06-04	-16.9277	145.758	3	1
WC	2013-06-04	-16.9306	145.756	6	0
WC	2013-06-04	-16.9315	145.756	0	0
WC	2013-06-06	-16.93	145.759	0	0
WC	2013-06-11	-16.9268	145.756	2	1
WC	2013-06-11	-16.9259	145.755	2	1
WC	2013-06-11	-16.9256	145.756	0	0
WC	2013-06-11	-16.925	145.755	2	2
WC	2013-06-11	-16.9263	145.757	0	0
WC	2013-06-11	-16.9258	145.756	1	1
WC	2013-06-11	-16.9264	145.758	1	1
WC	2013-06-11	-16.9255	145.757	2	2
WC	2013-06-11	-16.9245	145.756	5	4
WC	2013-06-11	-16.9257	145.757	0	0
WC	2013-06-11	-16.9249	145.757	4	3
WC	2013-06-11	-16.9241	145.756	0	0
WC	2013-06-11	-16.9266	145.756	7	5
WC	2013-06-11	-16.926	145.755	3	1
WC	2013-06-11	-16.9254	145.755	2	2
WC	2013-06-11	-16.9269	145.754	6	0
WC	2013-06-11	-16.9281	145.752	1	0
WC	2013-06-11	-16.93	145.759	21	0
WC	2013-06-11	-16.928	145.759	1	0
WC	2013-06-11	-16.9316	145.754	13	3
WC	2013-06-11	-16.9304	145.761	0	0
WC	2013-06-11	-16.9292	145.751	1	0
WC	2013-06-11	-16.9262	145.759	6	0
WC	2013-06-11	-16.9276	145.756	6	0
WC	2013-06-11	-16.9289	145.757	7	0
WC	2013-06-11	-16.9294	145.757	0	0
WC	2013-06-11	-16.924	145.755	2	1
WC	2013-06-11	-16.9278	145.757	0	0
WC	2013-06-11	-16.9323	145.756	5	0
WC	2013-06-11	-16.9279	145.751	2	0
WC	2013-06-11	-16.9274	145.758	0	0
WC	2013-06-11	-16.9277	145.758	1	0
WC	2013-06-11	-16.9306	145.756	3	0
WC	2013-06-13	-16.93	145.759	0	0
WC	2013-06-18	-16.9259	145.755	5	4
WC	2013-06-18	-16.9256	145.756	0	0
WC	2013-06-18	-16.925	145.755	0	0
WC	2013-06-18	-16.9263	145.757	0	0
WC	2013-06-18	-16.9258	145.756	6	6
WC	2013-06-18	-16.9264	145.758	3	2
WC	2013-06-18	-16.9255	145.757	1	1
WC	2013-06-18	-16.9245	145.756	5	5
WC	2013-06-18	-16.9257	145.757	0	0
WC	2013-06-18	-16.9249	145.757	8	8
WC	2013-06-18	-16.9241	145.756	0	0
WC	2013-06-18	-16.9266	145.756	8	7
WC	2013-06-18	-16.926	145.755	4	4
WC	2013-06-18	-16.9254	145.755	4	3
WC	2013-06-18	-16.9269	145.754	5	0
WC	2013-06-18	-16.9273	145.753	6	1
WC	2013-06-18	-16.9281	145.752	4	0
WC	2013-06-18	-16.93	145.759	8	0
WC	2013-06-18	-16.928	145.759	0	0
WC	2013-06-18	-16.9316	145.754	9	2
WC	2013-06-18	-16.9304	145.761	0	0
WC	2013-06-18	-16.9292	145.751	0	0
WC	2013-06-18	-16.9262	145.759	10	2
WC	2013-06-18	-16.9276	145.756	11	2
WC	2013-06-18	-16.9289	145.757	24	2
WC	2013-06-18	-16.9294	145.757	4	0
WC	2013-06-18	-16.9278	145.757	7	0
WC	2013-06-18	-16.9323	145.756	14	0
WC	2013-06-18	-16.9279	145.751	4	0
WC	2013-06-18	-16.9274	145.758	3	0
WC	2013-06-18	-16.9277	145.758	1	0
WC	2013-06-18	-16.9306	145.756	4	0
WC	2013-06-18	-16.9315	145.756	3	0
WC	2013-06-20	-16.93	145.759	1	0
WC	2013-06-25	-16.9268	145.756	7	4
WC	2013-06-25	-16.9259	145.755	3	3
WC	2013-06-25	-16.9256	145.756	0	0
WC	2013-06-25	-16.925	145.755	1	0
WC	2013-06-25	-16.9263	145.757	1	1
WC	2013-06-25	-16.9258	145.756	16	13
WC	2013-06-25	-16.9264	145.758	0	0
WC	2013-06-25	-16.9255	145.757	2	2
WC	2013-06-25	-16.9245	145.756	1	1
WC	2013-06-25	-16.9257	145.757	0	0
WC	2013-06-25	-16.9249	145.757	8	7
WC	2013-06-25	-16.9241	145.756	0	0
WC	2013-06-25	-16.9266	145.756	5	5
WC	2013-06-25	-16.926	145.755	0	0
WC	2013-06-25	-16.9254	145.755	7	5
WC	2013-06-25	-16.9269	145.754	1	0
WC	2013-06-25	-16.9273	145.753	1	0
WC	2013-06-25	-16.9281	145.752	0	0
WC	2013-06-25	-16.93	145.759	0	0
WC	2013-06-25	-16.928	145.759	1	0
WC	2013-06-25	-16.9316	145.754	7	5
WC	2013-06-25	-16.9304	145.761	0	0
WC	2013-06-25	-16.9292	145.751	1	0
WC	2013-06-25	-16.9276	145.756	4	1
WC	2013-06-25	-16.9289	145.757	13	0
WC	2013-06-25	-16.9294	145.757	0	0
WC	2013-06-25	-16.924	145.755	5	4
WC	2013-06-25	-16.9278	145.757	5	1
WC	2013-06-25	-16.9323	145.756	10	0
WC	2013-06-25	-16.9279	145.751	2	0
WC	2013-06-25	-16.9274	145.758	2	0
WC	2013-06-25	-16.9277	145.758	0	0
WC	2013-06-25	-16.9306	145.756	3	0
WC	2013-06-25	-16.9315	145.756	1	0
WC	2013-06-27	-16.93	145.759	3	0
WC	2013-07-02	-16.9268	145.756	4	2
WC	2013-07-02	-16.9259	145.755	1	1
WC	2013-07-02	-16.9256	145.756	0	0
WC	2013-07-02	-16.925	145.755	1	1
WC	2013-07-02	-16.9263	145.757	0	0
WC	2013-07-02	-16.9258	145.756	1	1
WC	2013-07-02	-16.9264	145.758	1	1
WC	2013-07-02	-16.9255	145.757	3	3
WC	2013-07-02	-16.9245	145.756	2	2
WC	2013-07-02	-16.9257	145.757	1	1
WC	2013-07-02	-16.9249	145.757	7	7
WC	2013-07-02	-16.9241	145.756	0	0
WC	2013-07-02	-16.9266	145.756	7	5
WC	2013-07-02	-16.926	145.755	1	1
WC	2013-07-02	-16.9254	145.755	0	0
WC	2013-07-02	-16.9269	145.754	3	0
WC	2013-07-02	-16.9273	145.753	0	0
WC	2013-07-02	-16.9281	145.752	1	0
WC	2013-07-02	-16.93	145.759	3	0
WC	2013-07-02	-16.928	145.759	1	0
WC	2013-07-02	-16.9316	145.754	7	0
WC	2013-07-02	-16.9304	145.761	1	0
WC	2013-07-02	-16.9292	145.751	1	0
WC	2013-07-02	-16.9276	145.756	1	0
WC	2013-07-02	-16.9289	145.757	7	0
WC	2013-07-02	-16.9294	145.757	3	0
WC	2013-07-02	-16.924	145.755	3	1
WC	2013-07-02	-16.9278	145.757	6	0
WC	2013-07-02	-16.9323	145.756	14	0
WC	2013-07-02	-16.9279	145.751	3	0
WC	2013-07-02	-16.9274	145.758	0	0
WC	2013-07-02	-16.9277	145.758	0	0
WC	2013-07-02	-16.9306	145.756	1	0
WC	2013-07-02	-16.9315	145.756	2	0
WC	2013-07-04	-16.93	145.759	2	0
WC	2013-07-09	-16.9268	145.756	0	0
WC	2013-07-09	-16.9259	145.755	0	0
WC	2013-07-09	-16.9256	145.756	0	0
WC	2013-07-09	-16.925	145.755	1	1
WC	2013-07-09	-16.9263	145.757	0	0
WC	2013-07-09	-16.9258	145.756	2	2
WC	2013-07-09	-16.9264	145.758	0	0
WC	2013-07-09	-16.9255	145.757	0	0
WC	2013-07-09	-16.9245	145.756	3	3
WC	2013-07-09	-16.9257	145.757	1	1
WC	2013-07-09	-16.9249	145.757	5	5
WC	2013-07-09	-16.9241	145.756	0	0
WC	2013-07-09	-16.9266	145.756	1	0
WC	2013-07-09	-16.926	145.755	0	0
WC	2013-07-09	-16.9254	145.755	1	1
WC	2013-07-09	-16.9269	145.754	0	0
WC	2013-07-09	-16.9273	145.753	0	0
WC	2013-07-09	-16.9281	145.752	0	0
WC	2013-07-09	-16.93	145.759	2	0
WC	2013-07-09	-16.928	145.759	1	0
WC	2013-07-09	-16.9316	145.754	4	1
WC	2013-07-09	-16.9304	145.761	0	0
WC	2013-07-09	-16.9292	145.751	0	0
WC	2013-07-09	-16.9276	145.756	3	2
WC	2013-07-09	-16.9289	145.757	2	0
WC	2013-07-09	-16.9294	145.757	1	0
WC	2013-07-09	-16.924	145.755	1	1
WC	2013-07-09	-16.9278	145.757	5	0
WC	2013-07-09	-16.9323	145.756	1	1
WC	2013-07-09	-16.9279	145.751	0	0
WC	2013-07-09	-16.9274	145.758	1	0
WC	2013-07-09	-16.9277	145.758	0	0
WC	2013-07-09	-16.9306	145.756	0	0
WC	2013-07-09	-16.9315	145.756	2	2
WC	2013-07-11	-16.93	145.759	2	2
WC	2013-07-16	-16.9268	145.756	3	2
WC	2013-07-16	-16.9259	145.755	0	0
WC	2013-07-16	-16.9256	145.756	1	1
WC	2013-07-16	-16.925	145.755	1	0
WC	2013-07-16	-16.9263	145.757	2	2
WC	2013-07-16	-16.9258	145.756	4	3
WC	2013-07-16	-16.9264	145.758	1	0
WC	2013-07-16	-16.9255	145.757	0	0
WC	2013-07-16	-16.9257	145.757	1	1
WC	2013-07-16	-16.9249	145.757	3	3
WC	2013-07-16	-16.9241	145.756	0	0
WC	2013-07-16	-16.9266	145.756	0	0
WC	2013-07-16	-16.926	145.755	1	1
WC	2013-07-16	-16.9254	145.755	0	0
WC	2013-07-16	-16.9269	145.754	1	0
WC	2013-07-16	-16.9273	145.753	0	0
WC	2013-07-16	-16.9281	145.752	0	0
WC	2013-07-16	-16.93	145.759	1	0
WC	2013-07-16	-16.928	145.759	0	0
WC	2013-07-16	-16.9316	145.754	0	0
WC	2013-07-16	-16.9304	145.761	0	0
WC	2013-07-16	-16.9292	145.751	0	0
WC	2013-07-16	-16.9276	145.756	1	0
WC	2013-07-16	-16.9289	145.757	2	0
WC	2013-07-16	-16.9294	145.757	5	0
WC	2013-07-16	-16.924	145.755	3	3
WC	2013-07-16	-16.9323	145.756	16	0
WC	2013-07-16	-16.9279	145.751	0	0
WC	2013-07-16	-16.9274	145.758	0	0
WC	2013-07-16	-16.9277	145.758	1	0
WC	2013-07-16	-16.9306	145.756	2	0
WC	2013-07-16	-16.9315	145.756	0	0
WC	2013-07-18	-16.93	145.759	1	1
WC	2013-07-23	-16.9259	145.755	2	2
WC	2013-07-23	-16.9256	145.756	0	0
WC	2013-07-23	-16.925	145.755	0	0
WC	2013-07-23	-16.9263	145.757	3	3
WC	2013-07-23	-16.9258	145.756	2	2
WC	2013-07-23	-16.9264	145.758	0	0
WC	2013-07-23	-16.9245	145.756	1	1
WC	2013-07-23	-16.9257	145.757	0	0
WC	2013-07-23	-16.9249	145.757	5	5
WC	2013-07-23	-16.9241	145.756	0	0
WC	2013-07-23	-16.9266	145.756	2	1
WC	2013-07-23	-16.926	145.755	0	0
WC	2013-07-23	-16.9254	145.755	1	1
WC	2013-07-23	-16.9269	145.754	0	0
WC	2013-07-23	-16.9273	145.753	1	0
WC	2013-07-23	-16.9281	145.752	0	0
WC	2013-07-23	-16.93	145.759	4	0
WC	2013-07-23	-16.9256	145.758	1	1
WC	2013-07-23	-16.928	145.759	0	0
WC	2013-07-23	-16.9316	145.754	4	2
WC	2013-07-23	-16.9304	145.761	1	0
WC	2013-07-23	-16.9292	145.751	0	0
WC	2013-07-23	-16.9276	145.756	1	1
WC	2013-07-23	-16.9289	145.757	6	0
WC	2013-07-23	-16.9294	145.757	2	0
WC	2013-07-23	-16.924	145.755	2	1
WC	2013-07-23	-16.9323	145.756	7	1
WC	2013-07-23	-16.9279	145.751	2	0
WC	2013-07-23	-16.9274	145.758	1	0
WC	2013-07-23	-16.9277	145.758	0	0
WC	2013-07-23	-16.9306	145.756	0	0
WC	2013-07-23	-16.9315	145.756	3	0
WC	2013-07-25	-16.93	145.759	17	15
WC	2013-07-30	-16.9268	145.756	6	6
WC	2013-07-30	-16.9259	145.755	3	3
WC	2013-07-30	-16.9256	145.756	0	0
WC	2013-07-30	-16.925	145.755	3	2
WC	2013-07-30	-16.9263	145.757	0	0
WC	2013-07-30	-16.9258	145.756	1	1
WC	2013-07-30	-16.9264	145.758	1	0
WC	2013-07-30	-16.9255	145.757	1	1
WC	2013-07-30	-16.9245	145.756	6	6
WC	2013-07-30	-16.9257	145.757	1	1
WC	2013-07-30	-16.9249	145.757	6	5
WC	2013-07-30	-16.9241	145.756	0	0
WC	2013-07-30	-16.9266	145.756	0	0
WC	2013-07-30	-16.926	145.755	1	1
WC	2013-07-30	-16.9254	145.755	7	6
WC	2013-07-30	-16.9269	145.754	0	0
WC	2013-07-30	-16.9273	145.753	0	0
WC	2013-07-30	-16.9281	145.752	0	0
WC	2013-07-30	-16.93	145.759	6	0
WC	2013-07-30	-16.9256	145.758	0	0
WC	2013-07-30	-16.928	145.759	0	0
WC	2013-07-30	-16.9304	145.761	1	0
WC	2013-07-30	-16.9292	145.751	1	0
WC	2013-07-30	-16.9276	145.756	0	0
WC	2013-07-30	-16.9289	145.757	4	0
WC	2013-07-30	-16.9294	145.757	7	0
WC	2013-07-30	-16.924	145.755	3	2
WC	2013-07-30	-16.9323	145.756	8	0
WC	2013-07-30	-16.9279	145.751	0	0
WC	2013-07-30	-16.9274	145.758	2	0
WC	2013-07-30	-16.9277	145.758	1	1
WC	2013-07-30	-16.9306	145.756	2	0
WC	2013-07-30	-16.9315	145.756	1	0
WC	2013-08-01	-16.93	145.759	5	4
WC	2013-08-06	-16.9268	145.756	5	1
WC	2013-08-06	-16.9259	145.755	1	0
WC	2013-08-06	-16.9256	145.756	1	1
WC	2013-08-06	-16.925	145.755	0	0
WC	2013-08-06	-16.9263	145.757	0	0
WC	2013-08-06	-16.9264	145.758	1	1
WC	2013-08-06	-16.9255	145.757	1	1
WC	2013-08-06	-16.9245	145.756	1	1
WC	2013-08-06	-16.9257	145.757	0	0
WC	2013-08-06	-16.9249	145.757	5	4
WC	2013-08-06	-16.9241	145.756	0	0
WC	2013-08-06	-16.9266	145.756	1	1
WC	2013-08-06	-16.926	145.755	3	1
WC	2013-08-06	-16.9254	145.755	1	0
WC	2013-08-06	-16.9269	145.754	2	0
WC	2013-08-06	-16.9273	145.753	2	0
WC	2013-08-06	-16.9281	145.752	1	1
WC	2013-08-06	-16.93	145.759	2	0
WC	2013-08-06	-16.9256	145.758	0	0
WC	2013-08-06	-16.928	145.759	0	0
WC	2013-08-06	-16.9304	145.761	0	0
WC	2013-08-06	-16.9292	145.751	3	0
WC	2013-08-06	-16.9276	145.756	2	1
WC	2013-08-06	-16.9289	145.757	6	0
WC	2013-08-06	-16.9294	145.757	4	0
WC	2013-08-06	-16.924	145.755	4	3
WC	2013-08-06	-16.9323	145.756	9	0
WC	2013-08-06	-16.9279	145.751	1	1
WC	2013-08-06	-16.9274	145.758	0	0
WC	2013-08-06	-16.9277	145.758	2	1
WC	2013-08-06	-16.9306	145.756	0	0
WC	2013-08-06	-16.9315	145.756	0	0
WC	2013-08-08	-16.93	145.759	25	22
WC	2013-08-13	-16.9268	145.756	3	2
WC	2013-08-13	-16.9259	145.755	2	2
WC	2013-08-13	-16.9256	145.756	0	0
WC	2013-08-13	-16.925	145.755	0	0
WC	2013-08-13	-16.9263	145.757	0	0
WC	2013-08-13	-16.9258	145.756	7	7
WC	2013-08-13	-16.9264	145.758	0	0
WC	2013-08-13	-16.9255	145.757	3	3
WC	2013-08-13	-16.9245	145.756	1	1
WC	2013-08-13	-16.9257	145.757	3	3
WC	2013-08-13	-16.9249	145.757	3	3
WC	2013-08-13	-16.9241	145.756	0	0
WC	2013-08-13	-16.9266	145.756	0	0
WC	2013-08-13	-16.926	145.755	1	1
WC	2013-08-13	-16.9254	145.755	2	2
WC	2013-08-13	-16.9269	145.754	0	0
WC	2013-08-13	-16.9273	145.753	0	0
WC	2013-08-13	-16.9281	145.752	1	0
WC	2013-08-13	-16.93	145.759	0	0
WC	2013-08-13	-16.9256	145.758	1	1
WC	2013-08-13	-16.928	145.759	1	1
WC	2013-08-13	-16.9304	145.761	0	0
WC	2013-08-13	-16.9292	145.751	0	0
WC	2013-08-13	-16.9276	145.756	1	0
WC	2013-08-13	-16.9289	145.757	1	0
WC	2013-08-13	-16.9294	145.757	0	0
WC	2013-08-13	-16.924	145.755	2	2
WC	2013-08-13	-16.9323	145.756	0	0
WC	2013-08-13	-16.9279	145.751	3	0
WC	2013-08-13	-16.9274	145.758	0	0
WC	2013-08-13	-16.9277	145.758	0	0
WC	2013-08-13	-16.9306	145.756	0	0
WC	2013-08-13	-16.9315	145.756	0	0
WC	2013-08-15	-16.93	145.759	7	4
WC	2013-08-20	-16.9268	145.756	2	1
WC	2013-08-20	-16.9259	145.755	1	1
WC	2013-08-20	-16.9256	145.756	0	0
WC	2013-08-20	-16.925	145.755	1	1
WC	2013-08-20	-16.9263	145.757	0	0
WC	2013-08-20	-16.9258	145.756	3	3
WC	2013-08-20	-16.9264	145.758	0	0
WC	2013-08-20	-16.9255	145.757	0	0
WC	2013-08-20	-16.9245	145.756	1	1
WC	2013-08-20	-16.9257	145.757	0	0
WC	2013-08-20	-16.9249	145.757	3	3
WC	2013-08-20	-16.9241	145.756	0	0
WC	2013-08-20	-16.9266	145.756	1	1
WC	2013-08-20	-16.926	145.755	0	0
WC	2013-08-20	-16.9254	145.755	2	2
WC	2013-08-20	-16.9269	145.754	4	0
WC	2013-08-20	-16.9273	145.753	0	0
WC	2013-08-20	-16.9281	145.752	0	0
WC	2013-08-20	-16.93	145.759	3	0
WC	2013-08-20	-16.9256	145.758	0	0
WC	2013-08-20	-16.928	145.759	0	0
WC	2013-08-20	-16.9304	145.761	0	0
WC	2013-08-20	-16.9292	145.751	0	0
WC	2013-08-20	-16.9276	145.756	5	1
WC	2013-08-20	-16.9289	145.757	2	1
WC	2013-08-20	-16.9291	145.758	0	0
WC	2013-08-20	-16.9294	145.757	2	0
WC	2013-08-20	-16.924	145.755	0	0
WC	2013-08-20	-16.9323	145.756	10	0
WC	2013-08-20	-16.928	145.757	2	0
WC	2013-08-20	-16.9279	145.751	0	0
WC	2013-08-20	-16.9274	145.758	0	0
WC	2013-08-20	-16.9277	145.758	0	0
WC	2013-08-20	-16.9306	145.756	0	0
WC	2013-08-20	-16.9315	145.756	1	0
WC	2013-08-27	-16.9268	145.756	1	0
WC	2013-08-27	-16.9259	145.755	1	1
WC	2013-08-27	-16.9256	145.756	0	0
WC	2013-08-27	-16.925	145.755	0	0
WC	2013-08-27	-16.9263	145.757	3	3
WC	2013-08-27	-16.9258	145.756	4	4
WC	2013-08-27	-16.9264	145.758	1	0
WC	2013-08-27	-16.9255	145.757	0	0
WC	2013-08-27	-16.9245	145.756	0	0
WC	2013-08-27	-16.9257	145.757	3	2
WC	2013-08-27	-16.9249	145.757	0	0
WC	2013-08-27	-16.9241	145.756	0	0
WC	2013-08-27	-16.9266	145.756	0	0
WC	2013-08-27	-16.926	145.755	0	0
WC	2013-08-27	-16.9256	145.755	0	0
WC	2013-08-27	-16.9254	145.755	1	1
WC	2013-08-27	-16.9269	145.754	4	0
WC	2013-08-27	-16.9273	145.753	2	0
WC	2013-08-27	-16.9269	145.753	0	0
WC	2013-08-27	-16.9281	145.752	0	0
WC	2013-08-27	-16.93	145.759	2	0
WC	2013-08-27	-16.9256	145.758	2	2
WC	2013-08-27	-16.928	145.759	0	0
WC	2013-08-27	-16.9304	145.761	0	0
WC	2013-08-27	-16.9292	145.751	0	0
WC	2013-08-27	-16.9276	145.756	2	0
WC	2013-08-27	-16.9289	145.757	2	0
WC	2013-08-27	-16.9291	145.758	0	0
WC	2013-08-27	-16.9294	145.757	1	0
WC	2013-08-27	-16.924	145.755	0	0
WC	2013-08-27	-16.9323	145.756	14	0
WC	2013-08-27	-16.928	145.757	0	0
WC	2013-08-27	-16.9279	145.751	2	0
WC	2013-08-27	-16.9274	145.758	1	0
WC	2013-08-27	-16.9277	145.758	1	0
WC	2013-08-27	-16.9306	145.756	0	0
WC	2013-08-27	-16.9315	145.756	0	0
WC	2013-08-29	-16.93	145.759	10	10
WC	2013-09-03	-16.9268	145.756	0	0
WC	2013-09-03	-16.9259	145.755	1	1
WC	2013-09-03	-16.9256	145.756	0	0
WC	2013-09-03	-16.925	145.755	1	1
WC	2013-09-03	-16.9263	145.757	0	0
WC	2013-09-03	-16.925	145.756	1	0
WC	2013-09-03	-16.9264	145.758	1	1
WC	2013-09-03	-16.9255	145.757	0	0
WC	2013-09-03	-16.9245	145.756	0	0
WC	2013-09-03	-16.9257	145.757	0	0
WC	2013-09-03	-16.9249	145.757	0	0
WC	2013-09-03	-16.9241	145.756	0	0
WC	2013-09-03	-16.9266	145.756	0	0
WC	2013-09-03	-16.926	145.755	1	1
WC	2013-09-03	-16.9256	145.755	0	0
WC	2013-09-03	-16.9269	145.754	0	0
WC	2013-09-03	-16.9269	145.753	0	0
WC	2013-09-03	-16.9281	145.752	0	0
WC	2013-09-03	-16.93	145.759	0	0
WC	2013-09-03	-16.9256	145.758	0	0
WC	2013-09-03	-16.928	145.759	0	0
WC	2013-09-03	-16.9304	145.761	1	0
WC	2013-09-03	-16.9292	145.751	0	0
WC	2013-09-03	-16.9276	145.756	2	0
WC	2013-09-03	-16.9289	145.757	1	0
WC	2013-09-03	-16.9291	145.758	0	0
WC	2013-09-03	-16.9294	145.757	3	0
WC	2013-09-03	-16.924	145.755	2	1
WC	2013-09-03	-16.9323	145.756	11	0
WC	2013-09-03	-16.928	145.757	0	0
WC	2013-09-03	-16.9279	145.751	1	0
WC	2013-09-03	-16.9274	145.758	2	1
WC	2013-09-03	-16.9277	145.758	0	0
WC	2013-09-03	-16.9306	145.756	0	0
WC	2013-09-03	-16.9315	145.756	0	0
WC	2013-09-05	-16.93	145.759	0	0
WC	2013-09-10	-16.9268	145.756	1	0
WC	2013-09-10	-16.9259	145.755	5	5
WC	2013-09-10	-16.9256	145.756	0	0
WC	2013-09-10	-16.925	145.755	2	2
WC	2013-09-10	-16.9263	145.757	0	0
WC	2013-09-10	-16.925	145.756	0	0
WC	2013-09-10	-16.9264	145.758	0	0
WC	2013-09-10	-16.9255	145.757	0	0
WC	2013-09-10	-16.9257	145.757	1	1
WC	2013-09-10	-16.9249	145.757	1	1
WC	2013-09-10	-16.9241	145.756	0	0
WC	2013-09-10	-16.9266	145.756	0	0
WC	2013-09-10	-16.926	145.755	2	2
WC	2013-09-10	-16.9256	145.755	0	0
WC	2013-09-10	-16.9269	145.754	0	0
WC	2013-09-10	-16.9269	145.753	0	0
WC	2013-09-10	-16.9281	145.752	0	0
WC	2013-09-10	-16.93	145.759	4	2
WC	2013-09-10	-16.9256	145.758	1	1
WC	2013-09-10	-16.928	145.759	1	0
WC	2013-09-10	-16.9304	145.761	0	0
WC	2013-09-10	-16.9292	145.751	0	0
WC	2013-09-10	-16.9276	145.756	0	0
WC	2013-09-10	-16.9289	145.757	0	0
WC	2013-09-10	-16.9291	145.758	1	0
WC	2013-09-10	-16.9294	145.757	1	0
WC	2013-09-10	-16.924	145.755	3	2
WC	2013-09-10	-16.9323	145.756	5	0
WC	2013-09-10	-16.928	145.757	0	0
WC	2013-09-10	-16.9279	145.751	0	0
WC	2013-09-10	-16.9274	145.758	1	0
WC	2013-09-10	-16.9277	145.758	1	0
WC	2013-09-10	-16.9306	145.756	0	0
WC	2013-09-10	-16.9315	145.756	0	0
WC	2013-09-12	-16.93	145.759	2	2
WC	2013-09-17	-16.9268	145.756	5	1
WC	2013-09-17	-16.9259	145.755	5	4
WC	2013-09-17	-16.9256	145.756	0	0
WC	2013-09-17	-16.925	145.755	1	1
WC	2013-09-17	-16.9263	145.757	1	1
WC	2013-09-17	-16.925	145.756	4	4
WC	2013-09-17	-16.9264	145.758	1	1
WC	2013-09-17	-16.9255	145.757	3	3
WC	2013-09-17	-16.9257	145.757	0	0
WC	2013-09-17	-16.9249	145.757	2	2
WC	2013-09-17	-16.9241	145.756	0	0
WC	2013-09-17	-16.9266	145.756	4	4
WC	2013-09-17	-16.926	145.755	2	2
WC	2013-09-17	-16.9256	145.755	3	2
WC	2013-09-17	-16.9269	145.754	0	0
WC	2013-09-17	-16.9269	145.753	0	0
WC	2013-09-17	-16.9281	145.752	1	0
WC	2013-09-17	-16.93	145.759	8	0
WC	2013-09-17	-16.9256	145.758	0	0
WC	2013-09-17	-16.928	145.759	0	0
WC	2013-09-17	-16.9304	145.761	0	0
WC	2013-09-17	-16.9292	145.751	0	0
WC	2013-09-17	-16.9276	145.756	1	0
WC	2013-09-17	-16.9289	145.757	3	0
WC	2013-09-17	-16.9291	145.758	0	0
WC	2013-09-17	-16.9294	145.757	1	0
WC	2013-09-17	-16.924	145.755	1	1
WC	2013-09-17	-16.9323	145.756	8	0
WC	2013-09-17	-16.928	145.757	2	0
WC	2013-09-17	-16.9279	145.751	2	0
WC	2013-09-17	-16.9274	145.758	2	0
WC	2013-09-17	-16.9277	145.758	1	1
WC	2013-09-17	-16.9306	145.756	1	0
WC	2013-09-17	-16.9315	145.756	1	0
WC	2013-09-19	-16.93	145.759	4	4
WC	2013-09-24	-16.9268	145.756	2	0
WC	2013-09-24	-16.9259	145.755	5	3
WC	2013-09-24	-16.9256	145.756	1	0
WC	2013-09-24	-16.925	145.755	1	0
WC	2013-09-24	-16.9263	145.757	0	0
WC	2013-09-24	-16.925	145.756	1	1
WC	2013-09-24	-16.9264	145.758	1	1
WC	2013-09-24	-16.9255	145.757	4	4
WC	2013-09-24	-16.9245	145.756	2	2
WC	2013-09-24	-16.9257	145.757	1	1
WC	2013-09-24	-16.9249	145.757	1	1
WC	2013-09-24	-16.9241	145.756	0	0
WC	2013-09-24	-16.9266	145.756	1	0
WC	2013-09-24	-16.926	145.755	2	0
WC	2013-09-24	-16.9256	145.755	4	2
WC	2013-09-24	-16.9269	145.754	0	0
WC	2013-09-24	-16.9269	145.753	0	0
WC	2013-09-24	-16.9281	145.752	0	0
WC	2013-09-24	-16.93	145.759	2	0
WC	2013-09-24	-16.9256	145.758	1	1
WC	2013-09-24	-16.928	145.759	0	0
WC	2013-09-24	-16.9304	145.761	2	0
WC	2013-09-24	-16.9292	145.751	0	0
WC	2013-09-24	-16.9276	145.756	0	0
WC	2013-09-24	-16.9289	145.757	0	0
WC	2013-09-24	-16.9291	145.758	0	0
WC	2013-09-24	-16.9294	145.757	0	0
WC	2013-09-24	-16.924	145.755	1	1
WC	2013-09-24	-16.9323	145.756	0	0
WC	2013-09-24	-16.928	145.757	0	0
WC	2013-09-24	-16.9279	145.751	0	0
WC	2013-09-24	-16.9274	145.758	0	0
WC	2013-09-24	-16.9277	145.758	0	0
WC	2013-09-24	-16.9306	145.756	1	0
WC	2013-09-24	-16.9315	145.756	2	1
WC	2013-09-26	-16.93	145.759	10	7
WC	2013-10-01	-16.9268	145.756	0	0
WC	2013-10-01	-16.9259	145.755	2	2
WC	2013-10-01	-16.9256	145.756	0	0
WC	2013-10-01	-16.925	145.755	2	1
WC	2013-10-01	-16.9263	145.757	1	1
WC	2013-10-01	-16.925	145.756	0	0
WC	2013-10-01	-16.9264	145.758	1	0
WC	2013-10-01	-16.9255	145.757	5	5
WC	2013-10-01	-16.9245	145.756	0	0
WC	2013-10-01	-16.9257	145.757	3	3
WC	2013-10-01	-16.9249	145.757	0	0
WC	2013-10-01	-16.9241	145.756	0	0
WC	2013-10-01	-16.9266	145.756	8	0
WC	2013-10-01	-16.926	145.755	6	3
WC	2013-10-01	-16.9256	145.755	1	1
WC	2013-10-01	-16.9269	145.754	0	0
WC	2013-10-01	-16.9269	145.753	0	0
WC	2013-10-01	-16.9281	145.752	1	0
WC	2013-10-01	-16.93	145.759	0	0
WC	2013-10-01	-16.9256	145.758	1	1
WC	2013-10-01	-16.928	145.759	0	0
WC	2013-10-01	-16.9304	145.761	0	0
WC	2013-10-01	-16.9292	145.751	0	0
WC	2013-10-01	-16.9276	145.756	2	0
WC	2013-10-01	-16.9289	145.757	0	0
WC	2013-10-01	-16.9291	145.758	0	0
WC	2013-10-01	-16.9294	145.757	1	0
WC	2013-10-01	-16.924	145.755	1	1
WC	2013-10-01	-16.9323	145.756	0	0
WC	2013-10-01	-16.928	145.757	0	0
WC	2013-10-01	-16.9279	145.751	1	0
WC	2013-10-01	-16.9274	145.758	0	0
WC	2013-10-01	-16.9277	145.758	1	1
WC	2013-10-01	-16.9306	145.756	1	0
WC	2013-10-01	-16.9315	145.756	0	0
WC	2013-10-03	-16.93	145.759	6	5
WC	2013-10-08	-16.9268	145.756	0	0
WC	2013-10-08	-16.9259	145.755	10	5
WC	2013-10-08	-16.9256	145.756	0	0
WC	2013-10-08	-16.925	145.755	3	3
WC	2013-10-08	-16.9263	145.757	1	1
WC	2013-10-08	-16.925	145.756	6	5
WC	2013-10-08	-16.9264	145.758	1	1
WC	2013-10-08	-16.9255	145.757	1	1
WC	2013-10-08	-16.9245	145.756	3	2
WC	2013-10-08	-16.9257	145.757	3	3
WC	2013-10-08	-16.9249	145.757	5	4
WC	2013-10-08	-16.9241	145.756	0	0
WC	2013-10-08	-16.9266	145.756	2	1
WC	2013-10-08	-16.926	145.755	2	0
WC	2013-10-08	-16.9256	145.755	2	2
WC	2013-10-08	-16.9269	145.754	2	0
WC	2013-10-08	-16.9269	145.753	1	0
WC	2013-10-08	-16.9281	145.752	3	0
WC	2013-10-08	-16.93	145.759	0	0
WC	2013-10-08	-16.9256	145.758	1	0
WC	2013-10-08	-16.928	145.759	1	1
WC	2013-10-08	-16.9304	145.761	0	0
WC	2013-10-08	-16.9292	145.751	1	0
WC	2013-10-08	-16.9276	145.756	3	0
WC	2013-10-08	-16.9289	145.757	18	0
WC	2013-10-08	-16.9294	145.757	0	0
WC	2013-10-08	-16.924	145.755	8	7
WC	2013-10-08	-16.9323	145.756	21	0
WC	2013-10-08	-16.9279	145.751	1	0
WC	2013-10-08	-16.9274	145.758	0	0
WC	2013-10-08	-16.9277	145.758	0	0
WC	2013-10-08	-16.9306	145.756	1	0
WC	2013-10-08	-16.9315	145.756	1	0
WC	2013-10-10	-16.93	145.759	4	3
WC	2013-10-15	-16.9268	145.756	3	2
WC	2013-10-15	-16.9259	145.755	2	2
WC	2013-10-15	-16.9256	145.756	1	1
WC	2013-10-15	-16.925	145.755	0	0
WC	2013-10-15	-16.9263	145.757	0	0
WC	2013-10-15	-16.925	145.756	0	0
WC	2013-10-15	-16.9264	145.758	2	1
WC	2013-10-15	-16.9255	145.757	0	0
WC	2013-10-15	-16.9245	145.756	0	0
WC	2013-10-15	-16.9257	145.757	1	1
WC	2013-10-15	-16.9249	145.757	1	1
WC	2013-10-15	-16.9241	145.756	0	0
WC	2013-10-15	-16.9266	145.756	1	0
WC	2013-10-15	-16.926	145.755	0	0
WC	2013-10-15	-16.9256	145.755	3	1
WC	2013-10-15	-16.9269	145.754	1	0
WC	2013-10-15	-16.9281	145.752	0	0
WC	2013-10-15	-16.93	145.759	0	0
WC	2013-10-15	-16.9256	145.758	2	2
WC	2013-10-15	-16.928	145.759	0	0
WC	2013-10-15	-16.9304	145.761	0	0
WC	2013-10-15	-16.9292	145.751	0	0
WC	2013-10-15	-16.9276	145.756	7	2
WC	2013-10-15	-16.9289	145.757	0	0
WC	2013-10-15	-16.9291	145.758	2	0
WC	2013-10-15	-16.9294	145.757	5	0
WC	2013-10-15	-16.924	145.755	0	0
WC	2013-10-15	-16.9323	145.756	1	0
WC	2013-10-15	-16.928	145.757	1	0
WC	2013-10-15	-16.9279	145.751	0	0
WC	2013-10-15	-16.9274	145.758	0	0
WC	2013-10-15	-16.9277	145.758	0	0
WC	2013-10-15	-16.9306	145.756	2	1
WC	2013-10-15	-16.9315	145.756	7	0
WC	2013-10-22	-16.9268	145.756	1	0
WC	2013-10-22	-16.9259	145.755	0	0
WC	2013-10-22	-16.9256	145.756	1	0
WC	2013-10-22	-16.925	145.755	2	1
WC	2013-10-22	-16.9263	145.757	0	0
WC	2013-10-22	-16.925	145.756	1	0
WC	2013-10-22	-16.9264	145.758	0	0
WC	2013-10-22	-16.9255	145.757	0	0
WC	2013-10-22	-16.9257	145.757	4	2
WC	2013-10-22	-16.9249	145.757	4	4
WC	2013-10-22	-16.9241	145.756	0	0
WC	2013-10-22	-16.9266	145.756	0	0
WC	2013-10-22	-16.926	145.755	2	1
WC	2013-10-22	-16.9256	145.755	4	2
WC	2013-10-22	-16.9269	145.754	0	0
WC	2013-10-22	-16.9269	145.753	1	1
WC	2013-10-22	-16.9281	145.752	1	0
WC	2013-10-22	-16.93	145.759	0	0
WC	2013-10-22	-16.9256	145.758	2	2
WC	2013-10-22	-16.928	145.759	0	0
WC	2013-10-22	-16.9304	145.761	1	0
WC	2013-10-22	-16.9292	145.751	0	0
WC	2013-10-22	-16.9276	145.756	4	4
WC	2013-10-22	-16.9289	145.757	2	2
WC	2013-10-22	-16.9291	145.758	5	0
WC	2013-10-22	-16.9294	145.757	1	0
WC	2013-10-22	-16.924	145.755	0	0
WC	2013-10-22	-16.9323	145.756	4	1
WC	2013-10-22	-16.928	145.757	0	0
WC	2013-10-22	-16.9279	145.751	0	0
WC	2013-10-22	-16.9274	145.758	0	0
WC	2013-10-22	-16.9277	145.758	0	0
WC	2013-10-22	-16.9306	145.756	3	1
WC	2013-10-22	-16.9315	145.756	1	0
WC	2013-10-24	-16.93	145.759	3	3
WC	2013-10-29	-16.9268	145.756	1	0
WC	2013-10-29	-16.9259	145.755	1	0
WC	2013-10-29	-16.9256	145.756	0	0
WC	2013-10-29	-16.925	145.755	0	0
WC	2013-10-29	-16.9263	145.757	0	0
WC	2013-10-29	-16.925	145.756	4	3
WC	2013-10-29	-16.9264	145.758	0	0
WC	2013-10-29	-16.9255	145.757	2	0
WC	2013-10-29	-16.9257	145.757	0	0
WC	2013-10-29	-16.9249	145.757	2	1
WC	2013-10-29	-16.9241	145.756	0	0
WC	2013-10-29	-16.9266	145.756	0	0
WC	2013-10-29	-16.926	145.755	1	0
WC	2013-10-29	-16.9256	145.755	0	0
WC	2013-10-29	-16.9269	145.754	3	0
WC	2013-10-29	-16.9269	145.753	2	0
WC	2013-10-29	-16.9281	145.752	1	0
WC	2013-10-29	-16.93	145.759	0	0
WC	2013-10-29	-16.9256	145.758	1	1
WC	2013-10-29	-16.928	145.759	0	0
WC	2013-10-29	-16.9304	145.761	0	0
WC	2013-10-29	-16.9292	145.751	0	0
WC	2013-10-29	-16.9276	145.756	0	0
WC	2013-10-29	-16.9289	145.757	5	1
WC	2013-10-29	-16.9291	145.758	2	0
WC	2013-10-29	-16.9294	145.757	1	0
WC	2013-10-29	-16.924	145.755	0	0
WC	2013-10-29	-16.9323	145.756	0	0
WC	2013-10-29	-16.928	145.757	0	0
WC	2013-10-29	-16.9279	145.751	2	0
WC	2013-10-29	-16.9274	145.758	3	0
WC	2013-10-29	-16.9277	145.758	0	0
WC	2013-10-29	-16.9306	145.756	0	0
WC	2013-10-29	-16.9315	145.756	2	0
WC	2013-10-31	-16.93	145.759	4	4
WC	2013-11-05	-16.9268	145.756	5	3
WC	2013-11-05	-16.9259	145.755	7	4
WC	2013-11-05	-16.9256	145.756	5	4
WC	2013-11-05	-16.925	145.755	0	0
WC	2013-11-05	-16.9263	145.757	0	0
WC	2013-11-05	-16.925	145.756	3	1
WC	2013-11-05	-16.9264	145.758	1	0
WC	2013-11-05	-16.9255	145.757	3	2
WC	2013-11-05	-16.9245	145.756	3	0
WC	2013-11-05	-16.9257	145.757	3	3
WC	2013-11-05	-16.9249	145.757	3	2
WC	2013-11-05	-16.9241	145.756	0	0
WC	2013-11-05	-16.9266	145.756	4	2
WC	2013-11-05	-16.926	145.755	1	1
WC	2013-11-05	-16.9256	145.755	1	1
WC	2013-11-05	-16.9269	145.754	6	1
WC	2013-11-05	-16.9281	145.752	3	0
WC	2013-11-05	-16.93	145.759	1	0
WC	2013-11-05	-16.9256	145.758	3	3
WC	2013-11-05	-16.928	145.759	0	0
WC	2013-11-05	-16.9304	145.761	5	1
WC	2013-11-05	-16.9292	145.751	0	0
WC	2013-11-05	-16.9276	145.756	9	3
WC	2013-11-05	-16.9289	145.757	16	0
WC	2013-11-05	-16.9291	145.758	3	1
WC	2013-11-05	-16.9294	145.757	8	0
WC	2013-11-05	-16.924	145.755	6	5
WC	2013-11-05	-16.9323	145.756	20	0
WC	2013-11-05	-16.928	145.757	6	0
WC	2013-11-05	-16.9279	145.751	3	0
WC	2013-11-05	-16.9274	145.758	6	0
WC	2013-11-05	-16.9277	145.758	2	1
WC	2013-11-05	-16.9306	145.756	4	0
WC	2013-11-07	-16.93	145.759	2	2
WC	2013-11-12	-16.9268	145.756	9	8
WC	2013-11-12	-16.9259	145.755	8	8
WC	2013-11-12	-16.9256	145.756	0	0
WC	2013-11-12	-16.925	145.755	0	0
WC	2013-11-12	-16.9263	145.757	0	0
WC	2013-11-12	-16.925	145.756	2	1
WC	2013-11-12	-16.9264	145.758	1	1
WC	2013-11-12	-16.9255	145.757	1	0
WC	2013-11-12	-16.9245	145.756	0	0
WC	2013-11-12	-16.9257	145.757	3	2
WC	2013-11-12	-16.9249	145.757	6	6
WC	2013-11-12	-16.9241	145.756	0	0
WC	2013-11-12	-16.9266	145.756	1	0
WC	2013-11-12	-16.926	145.755	1	0
WC	2013-11-12	-16.9256	145.755	1	1
WC	2013-11-12	-16.9269	145.754	6	0
WC	2013-11-12	-16.9269	145.753	0	0
WC	2013-11-12	-16.9281	145.752	0	0
WC	2013-11-12	-16.93	145.759	1	0
WC	2013-11-12	-16.9256	145.758	6	6
WC	2013-11-12	-16.9304	145.761	2	0
WC	2013-11-12	-16.9292	145.751	0	0
WC	2013-11-12	-16.9276	145.756	5	2
WC	2013-11-12	-16.9289	145.757	3	0
WC	2013-11-12	-16.9291	145.758	1	0
WC	2013-11-12	-16.9294	145.757	6	0
WC	2013-11-12	-16.924	145.755	6	6
WC	2013-11-12	-16.9323	145.756	7	0
WC	2013-11-12	-16.928	145.757	3	0
WC	2013-11-12	-16.9279	145.751	3	0
WC	2013-11-12	-16.9274	145.758	1	0
WC	2013-11-12	-16.9277	145.758	3	0
WC	2013-11-12	-16.9306	145.756	2	0
WC	2013-11-12	-16.9315	145.756	0	0
WC	2013-11-12	-16.9279	145.759	1	0
WC	2013-11-14	-16.93	145.759	2	1
WC	2013-11-19	-16.9268	145.756	3	2
WC	2013-11-19	-16.9259	145.755	4	4
WC	2013-11-19	-16.9256	145.756	1	1
WC	2013-11-19	-16.925	145.755	1	1
WC	2013-11-19	-16.9263	145.757	1	1
WC	2013-11-19	-16.925	145.756	3	3
WC	2013-11-19	-16.9264	145.758	1	1
WC	2013-11-19	-16.9255	145.757	0	0
WC	2013-11-19	-16.9245	145.756	0	0
WC	2013-11-19	-16.9257	145.757	3	3
WC	2013-11-19	-16.9249	145.757	3	3
WC	2013-11-19	-16.9241	145.756	0	0
WC	2013-11-19	-16.9266	145.756	5	2
WC	2013-11-19	-16.926	145.755	0	0
WC	2013-11-19	-16.9256	145.755	2	2
WC	2013-11-19	-16.9269	145.754	1	1
WC	2013-11-19	-16.9269	145.753	1	0
WC	2013-11-19	-16.9281	145.752	0	0
WC	2013-11-19	-16.93	145.759	1	0
WC	2013-11-19	-16.9256	145.758	3	3
WC	2013-11-19	-16.9304	145.761	2	0
WC	2013-11-19	-16.9292	145.751	2	1
WC	2013-11-19	-16.9276	145.756	5	0
WC	2013-11-19	-16.9289	145.757	1	0
WC	2013-11-19	-16.9291	145.758	3	0
WC	2013-11-19	-16.9294	145.757	1	0
WC	2013-11-19	-16.924	145.755	4	3
WC	2013-11-19	-16.9323	145.756	1	1
WC	2013-11-19	-16.928	145.757	2	2
WC	2013-11-19	-16.9279	145.751	1	1
WC	2013-11-19	-16.9274	145.758	2	2
WC	2013-11-19	-16.9277	145.758	0	0
WC	2013-11-19	-16.9306	145.756	0	0
WC	2013-11-19	-16.9315	145.756	1	0
WC	2013-11-19	-16.9279	145.759	0	0
WC	2013-11-21	-16.93	145.759	2	1
WC	2013-11-26	-16.9268	145.756	1	0
WC	2013-11-26	-16.9259	145.755	2	2
WC	2013-11-26	-16.9256	145.756	4	2
WC	2013-11-26	-16.925	145.755	0	0
WC	2013-11-26	-16.9263	145.757	1	1
WC	2013-11-26	-16.9255	145.757	2	2
WC	2013-11-26	-16.9257	145.757	1	1
WC	2013-11-26	-16.9241	145.756	0	0
WC	2013-11-26	-16.9266	145.756	1	0
WC	2013-11-26	-16.926	145.755	3	1
WC	2013-11-26	-16.9269	145.754	2	0
WC	2013-11-26	-16.9269	145.753	3	0
WC	2013-11-26	-16.9281	145.752	1	0
WC	2013-11-26	-16.93	145.759	5	0
WC	2013-11-26	-16.9256	145.758	6	5
WC	2013-11-26	-16.9304	145.761	2	0
WC	2013-11-26	-16.9292	145.751	0	0
WC	2013-11-26	-16.9276	145.756	5	2
WC	2013-11-26	-16.9289	145.757	1	0
WC	2013-11-26	-16.9291	145.758	2	0
WC	2013-11-26	-16.9294	145.757	8	0
WC	2013-11-26	-16.924	145.755	6	4
WC	2013-11-26	-16.9323	145.756	2	0
WC	2013-11-26	-16.928	145.757	1	0
WC	2013-11-26	-16.9279	145.751	0	0
WC	2013-11-26	-16.9274	145.758	1	1
WC	2013-11-26	-16.9277	145.758	1	0
WC	2013-11-26	-16.9306	145.756	7	0
WC	2013-11-26	-16.9315	145.756	3	0
WC	2013-11-26	-16.9279	145.759	0	0
WC	2013-11-28	-16.93	145.759	2	2
WC	2013-12-03	-16.9259	145.755	3	3
WC	2013-12-03	-16.9256	145.756	0	0
WC	2013-12-03	-16.925	145.755	5	4
WC	2013-12-03	-16.9263	145.757	1	0
WC	2013-12-03	-16.9255	145.757	0	0
WC	2013-12-03	-16.9257	145.757	2	2
WC	2013-12-03	-16.9241	145.756	0	0
WC	2013-12-03	-16.9266	145.756	4	2
WC	2013-12-03	-16.926	145.755	0	0
WC	2013-12-03	-16.9269	145.754	5	1
WC	2013-12-03	-16.9269	145.753	0	0
WC	2013-12-03	-16.9281	145.752	0	0
WC	2013-12-03	-16.93	145.759	13	0
WC	2013-12-03	-16.9256	145.758	5	4
WC	2013-12-03	-16.9304	145.761	2	0
WC	2013-12-03	-16.9292	145.751	1	0
WC	2013-12-03	-16.9276	145.756	11	3
WC	2013-12-03	-16.9289	145.757	28	1
WC	2013-12-03	-16.9291	145.758	3	3
WC	2013-12-03	-16.9294	145.757	3	2
WC	2013-12-03	-16.924	145.755	7	6
WC	2013-12-03	-16.9323	145.756	21	0
WC	2013-12-03	-16.928	145.757	3	0
WC	2013-12-03	-16.9279	145.751	0	0
WC	2013-12-03	-16.9274	145.758	4	1
WC	2013-12-03	-16.9277	145.758	2	1
WC	2013-12-03	-16.9306	145.756	9	0
WC	2013-12-03	-16.9315	145.756	0	0
WC	2013-12-03	-16.9279	145.759	0	0
WC	2013-12-05	-16.93	145.759	3	3
WC	2013-12-10	-16.9268	145.756	3	1
WC	2013-12-10	-16.9259	145.755	10	7
WC	2013-12-10	-16.9256	145.756	2	1
WC	2013-12-10	-16.925	145.755	6	6
WC	2013-12-10	-16.9263	145.757	1	1
WC	2013-12-10	-16.9255	145.757	2	2
WC	2013-12-10	-16.9257	145.757	3	2
WC	2013-12-10	-16.9241	145.756	1	0
WC	2013-12-10	-16.9266	145.756	4	4
WC	2013-12-10	-16.926	145.755	0	0
WC	2013-12-10	-16.9269	145.754	10	0
WC	2013-12-10	-16.9269	145.753	4	0
WC	2013-12-10	-16.9281	145.752	9	0
WC	2013-12-10	-16.93	145.759	10	0
WC	2013-12-10	-16.9256	145.758	8	5
WC	2013-12-10	-16.9304	145.761	6	0
WC	2013-12-10	-16.9292	145.751	6	1
WC	2013-12-10	-16.9276	145.756	10	2
WC	2013-12-10	-16.9289	145.757	11	0
WC	2013-12-10	-16.9291	145.758	9	3
WC	2013-12-10	-16.9294	145.757	11	0
WC	2013-12-10	-16.924	145.755	3	3
WC	2013-12-10	-16.9323	145.756	0	0
WC	2013-12-10	-16.928	145.757	1	0
WC	2013-12-10	-16.9279	145.751	0	0
WC	2013-12-10	-16.9274	145.758	0	0
WC	2013-12-10	-16.9277	145.758	0	0
WC	2013-12-10	-16.9306	145.756	4	0
WC	2013-12-10	-16.9315	145.756	0	0
WC	2013-12-10	-16.9279	145.759	1	1
WC	2013-12-12	-16.93	145.759	11	11
WC	2013-12-17	-16.9268	145.756	3	2
WC	2013-12-17	-16.9259	145.755	10	8
WC	2013-12-17	-16.9256	145.756	2	1
WC	2013-12-17	-16.925	145.755	3	3
WC	2013-12-17	-16.9263	145.757	3	3
WC	2013-12-17	-16.9264	145.758	5	3
WC	2013-12-17	-16.9255	145.757	1	1
WC	2013-12-17	-16.9257	145.757	3	3
WC	2013-12-17	-16.9241	145.756	0	0
WC	2013-12-17	-16.9266	145.756	2	1
WC	2013-12-17	-16.926	145.755	0	0
WC	2013-12-17	-16.9269	145.754	1	0
WC	2013-12-17	-16.9269	145.753	6	0
WC	2013-12-17	-16.9281	145.752	0	0
WC	2013-12-17	-16.93	145.759	8	0
WC	2013-12-17	-16.9256	145.758	4	3
WC	2013-12-17	-16.9304	145.761	15	0
WC	2013-12-17	-16.9292	145.751	2	0
WC	2013-12-17	-16.9276	145.756	0	0
WC	2013-12-17	-16.9289	145.757	16	1
WC	2013-12-17	-16.9291	145.758	3	1
WC	2013-12-17	-16.9294	145.757	4	0
WC	2013-12-17	-16.924	145.755	13	12
WC	2013-12-17	-16.9323	145.756	39	1
WC	2013-12-17	-16.928	145.757	2	0
WC	2013-12-17	-16.9279	145.751	0	0
WC	2013-12-17	-16.9274	145.758	0	0
WC	2013-12-17	-16.9277	145.758	2	0
WC	2013-12-17	-16.9306	145.756	21	0
WC	2013-12-17	-16.9315	145.756	1	0
WC	2013-12-17	-16.9279	145.759	0	0
WC	2014-01-07	-16.9259	145.755	44	33
WC	2014-01-07	-16.9256	145.756	3	3
WC	2014-01-07	-16.925	145.755	8	8
WC	2014-01-07	-16.9263	145.757	9	5
WC	2014-01-07	-16.9264	145.758	11	3
WC	2014-01-07	-16.9255	145.757	5	5
WC	2014-01-07	-16.9257	145.757	7	3
WC	2014-01-07	-16.9241	145.756	1	1
WC	2014-01-07	-16.9266	145.756	7	4
WC	2014-01-07	-16.926	145.755	2	1
WC	2014-01-07	-16.9301	145.756	13	1
WC	2014-01-07	-16.9285	145.755	11	0
WC	2014-01-07	-16.9284	145.754	9	1
WC	2014-01-07	-16.9269	145.754	10	0
WC	2014-01-07	-16.9276	145.753	1	0
WC	2014-01-07	-16.9269	145.753	5	0
WC	2014-01-07	-16.9305	145.757	109	3
WC	2014-01-07	-16.9281	145.752	8	0
WC	2014-01-07	-16.93	145.759	74	1
WC	2014-01-07	-16.9229	145.755	15	15
WC	2014-01-07	-16.9256	145.758	17	13
WC	2014-01-07	-16.9303	145.754	13	0
WC	2014-01-07	-16.9316	145.754	10	0
WC	2014-01-07	-16.9304	145.761	25	0
WC	2014-01-07	-16.9292	145.751	11	0
WC	2014-01-07	-16.9276	145.756	26	7
WC	2014-01-07	-16.9269	145.759	5	3
WC	2014-01-07	-16.9289	145.757	21	1
WC	2014-01-07	-16.9291	145.758	3	1
WC	2014-01-07	-16.9294	145.757	22	1
WC	2014-01-07	-16.924	145.755	34	32
WC	2014-01-07	-16.9323	145.756	51	0
WC	2014-01-07	-16.9279	145.751	4	0
WC	2014-01-07	-16.9274	145.758	30	6
WC	2014-01-07	-16.9277	145.758	8	0
WC	2014-01-07	-16.9306	145.753	53	0
WC	2014-01-07	-16.9296	145.753	0	0
WC	2014-01-07	-16.9281	145.758	0	0
WC	2014-01-07	-16.9306	145.756	19	0
WC	2014-01-07	-16.9315	145.756	3	0
WC	2014-01-07	-16.9279	145.759	1	0
WC	2014-01-14	-16.9259	145.755	5	1
WC	2014-01-14	-16.9256	145.756	1	1
WC	2014-01-14	-16.925	145.755	2	2
WC	2014-01-14	-16.9263	145.757	3	2
WC	2014-01-14	-16.9264	145.758	0	0
WC	2014-01-14	-16.9255	145.757	0	0
WC	2014-01-14	-16.9257	145.757	1	1
WC	2014-01-14	-16.9241	145.756	0	0
WC	2014-01-14	-16.9266	145.756	2	1
WC	2014-01-14	-16.926	145.755	1	1
WC	2014-01-14	-16.9301	145.756	0	0
WC	2014-01-14	-16.9285	145.755	1	0
WC	2014-01-14	-16.9284	145.754	2	0
WC	2014-01-14	-16.9269	145.754	0	0
WC	2014-01-14	-16.9276	145.753	2	0
WC	2014-01-14	-16.9269	145.753	2	0
WC	2014-01-14	-16.9305	145.757	18	2
WC	2014-01-14	-16.9303	145.752	11	0
WC	2014-01-14	-16.9287	145.753	3	0
WC	2014-01-14	-16.9281	145.752	1	0
WC	2014-01-14	-16.93	145.759	8	0
WC	2014-01-14	-16.9229	145.755	8	8
WC	2014-01-14	-16.9256	145.758	1	1
WC	2014-01-14	-16.9303	145.754	3	0
WC	2014-01-14	-16.9316	145.754	2	0
WC	2014-01-14	-16.9304	145.761	7	1
WC	2014-01-14	-16.9292	145.751	1	0
WC	2014-01-14	-16.9267	145.755	1	1
WC	2014-01-14	-16.9276	145.756	7	1
WC	2014-01-14	-16.9269	145.759	4	2
WC	2014-01-14	-16.9237	145.753	4	4
WC	2014-01-14	-16.9289	145.757	18	0
WC	2014-01-14	-16.9291	145.758	4	0
WC	2014-01-14	-16.924	145.755	9	9
WC	2014-01-14	-16.9323	145.762	0	0
WC	2014-01-14	-16.9323	145.756	6	0
WC	2014-01-14	-16.928	145.757	3	1
WC	2014-01-14	-16.925	145.75	12	4
WC	2014-01-14	-16.9279	145.751	1	0
WC	2014-01-14	-16.9274	145.758	4	2
WC	2014-01-14	-16.9277	145.758	1	0
WC	2014-01-14	-16.9306	145.753	9	0
WC	2014-01-14	-16.9296	145.753	0	0
WC	2014-01-14	-16.9306	145.756	5	0
WC	2014-01-14	-16.9315	145.756	1	0
WC	2014-01-14	-16.9279	145.759	0	0
WC	2014-01-21	-16.9259	145.755	10	9
WC	2014-01-21	-16.9256	145.756	1	0
WC	2014-01-21	-16.925	145.755	2	2
WC	2014-01-21	-16.9263	145.757	0	0
WC	2014-01-21	-16.9264	145.758	3	3
WC	2014-01-21	-16.9255	145.757	2	1
WC	2014-01-21	-16.9257	145.757	2	2
WC	2014-01-21	-16.9241	145.756	0	0
WC	2014-01-21	-16.9266	145.756	3	1
WC	2014-01-21	-16.926	145.755	0	0
WC	2014-01-21	-16.9301	145.756	0	0
WC	2014-01-21	-16.9285	145.755	0	0
WC	2014-01-21	-16.9284	145.754	2	0
WC	2014-01-21	-16.9269	145.754	4	1
WC	2014-01-21	-16.9276	145.753	0	0
WC	2014-01-21	-16.9269	145.753	3	0
WC	2014-01-21	-16.9305	145.757	23	0
WC	2014-01-21	-16.9303	145.752	24	0
WC	2014-01-21	-16.9287	145.753	4	0
WC	2014-01-21	-16.9281	145.752	1	0
WC	2014-01-21	-16.93	145.759	23	0
WC	2014-01-21	-16.9229	145.755	2	2
WC	2014-01-21	-16.9256	145.758	0	0
WC	2014-01-21	-16.9303	145.754	0	0
WC	2014-01-21	-16.9316	145.754	2	0
WC	2014-01-21	-16.9304	145.761	6	0
WC	2014-01-21	-16.9292	145.751	2	0
WC	2014-01-21	-16.9251	145.758	2	2
WC	2014-01-21	-16.9267	145.755	0	0
WC	2014-01-21	-16.9276	145.756	11	5
WC	2014-01-21	-16.9269	145.759	1	0
WC	2014-01-21	-16.9237	145.753	1	0
WC	2014-01-21	-16.9289	145.757	3	0
WC	2014-01-21	-16.9291	145.758	4	0
WC	2014-01-21	-16.9294	145.757	1	0
WC	2014-01-21	-16.924	145.755	9	8
WC	2014-01-21	-16.9323	145.762	3	0
WC	2014-01-21	-16.9323	145.756	11	0
WC	2014-01-21	-16.928	145.757	8	0
WC	2014-01-21	-16.925	145.75	9	1
WC	2014-01-21	-16.9279	145.751	1	0
WC	2014-01-21	-16.9274	145.758	5	0
WC	2014-01-21	-16.9277	145.758	0	0
WC	2014-01-21	-16.9306	145.753	19	1
WC	2014-01-21	-16.9296	145.753	0	0
WC	2014-01-21	-16.9281	145.758	0	0
WC	2014-01-21	-16.9306	145.756	6	1
WC	2014-01-21	-16.9315	145.756	2	0
WC	2014-01-21	-16.9279	145.759	1	0
WC	2014-01-28	-16.9259	145.755	6	6
WC	2014-01-28	-16.9256	145.756	3	2
WC	2014-01-28	-16.925	145.755	5	5
WC	2014-01-28	-16.9263	145.757	1	0
WC	2014-01-28	-16.9264	145.758	14	7
WC	2014-01-28	-16.9255	145.757	3	2
WC	2014-01-28	-16.9257	145.757	3	2
WC	2014-01-28	-16.9241	145.756	2	2
WC	2014-01-28	-16.9266	145.756	3	1
WC	2014-01-28	-16.926	145.755	2	2
WC	2014-01-28	-16.9301	145.756	1	0
WC	2014-01-28	-16.9285	145.755	0	0
WC	2014-01-28	-16.9284	145.754	4	0
WC	2014-01-28	-16.9269	145.754	1	0
WC	2014-01-28	-16.9276	145.753	0	0
WC	2014-01-28	-16.9269	145.753	0	0
WC	2014-01-28	-16.9305	145.757	3	0
WC	2014-01-28	-16.9287	145.753	6	0
[truncated: 2,337 more rows]

## Sheet: housing data ehw
site	lat	long	height	material	screen
EHW	-16.8961	145.737	0	0	0
EHW	-16.9077	145.727	0	0	0
EHW	-16.9029	145.726	0	0	0
EHW	-16.9039	145.727	0	0	0
EHW	-16.9033	145.723	0	0	0
EHW	-16.9029	145.724	0	0	0
EHW	-16.8957	145.74	0	0	0
EHW	-16.9065	145.741	0	0	0
EHW	-16.9069	145.741	0	0	0
EHW	-16.907	145.74	0	0	0
EHW	-16.9032	145.726	0	0	0
EHW	-16.9031	145.725	0	0	0
EHW	-16.9031	145.725	0	0	0
EHW	-16.9045	145.741	0	0	0
EHW	-16.9045	145.74	0	0	0
EHW	-16.9044	145.74	0	0	0
EHW	-16.9017	145.739	0	0	0
EHW	-16.8998	145.746	0	0	0
EHW	-16.8976	145.74	0	0	0
EHW	-16.8974	145.74	0	0	0
EHW	-16.8971	145.74	0	0	0
EHW	-16.9026	145.732	0	0	0
EHW	-16.9029	145.731	0	0	0
EHW	-16.898	145.741	0	0	0
EHW	-16.8987	145.741	0	0	0
EHW	-16.9048	145.727	0	0	0
EHW	-16.9055	145.726	0	0	0
EHW	-16.9055	145.726	0	0	0
EHW	-16.9102	145.726	0	0	0
EHW	-16.91	145.726	0	0	0
EHW	-16.9075	145.725	0	0	0
EHW	-16.8997	145.742	0	0	0
EHW	-16.9007	145.741	0	0	0
EHW	-16.9004	145.739	0	0	0
EHW	-16.8996	145.726	0	0	0
EHW	-16.8985	145.724	0	0	0
EHW	-16.902	145.74	0	0	0
EHW	-16.9024	145.74	0	0	0
EHW	-16.8997	145.745	0	0	0
EHW	-16.9024	145.732	0	0	0
EHW	-16.9104	145.725	0	0	0
EHW	-16.9029	145.746	0	0	0
EHW	-16.9024	145.741	0	0	0
EHW	-16.9024	145.741	0	0	0
EHW	-16.9029	145.737	0	0	0
EHW	-16.902	145.736	0	0	0
EHW	-16.9025	145.736	0	0	0
EHW	-16.9025	145.735	0	0	0
EHW	-16.8988	145.742	0	0	0
EHW	-16.8996	145.741	0	0	0
EHW	-16.8987	145.741	0	0	0
EHW	-16.8995	145.739	0	0	0
EHW	-16.8979	145.734	0	0	0
EHW	-16.8969	145.734	0	0	0
EHW	-16.8989	145.731	0	0	0
EHW	-16.8988	145.73	0	0	0
EHW	-16.8988	145.73	0	0	0
EHW	-16.8988	145.729	0	0	0
EHW	-16.8971	145.728	0	0	0
EHW	-16.8974	145.727	0	0	0
EHW	-16.8964	145.727	0	0	0
EHW	-16.8975	145.726	0	0	0
EHW	-16.8978	145.724	0	0	0
EHW	-16.8997	145.723	0	0	0
EHW	-16.9005	145.723	0	0	0
EHW	-16.9009	145.724	0	0	0
EHW	-16.9016	145.724	0	0	0
EHW	-16.9019	145.723	0	0	0
EHW	-16.9018	145.725	0	0	0
EHW	-16.9057	145.725	0	0	0
EHW	-16.9057	145.725	0	0	0
EHW	-16.9045	145.724	0	0	0
EHW	-16.8988	145.724	0	0	0
EHW	-16.9046	145.725	0	0	0
EHW	-16.9027	145.733	0	0	0
EHW	-16.9022	145.732	0	0	0
EHW	-16.895	145.734	0	0	0
EHW	-16.8998	145.734	0	0	0
EHW	-16.8958	145.735	0	0	0
EHW	-16.9066	145.734	0	0	0
EHW	-16.8969	145.74	0	0	0
EHW	-16.8946	145.74	0	0	0
EHW	-16.8986	145.739	0	0	0
EHW	-16.9016	145.732	0	0	0
EHW	-16.9014	145.732	0	0	0
EHW	-16.9009	145.732	0	0	0
EHW	-16.8988	145.73	0	0	0
EHW	-16.8961	145.742	0	0	0
EHW	-16.9013	145.744	0	0	0
EHW	-16.9011	145.744	0	0	0
EHW	-16.9008	145.745	0	0	0
EHW	-16.8992	145.744	0	0	0
EHW	-16.8991	145.744	0	0	0
EHW	-16.8987	145.744	0	0	0
EHW	-16.8969	145.744	0	0	0
EHW	-16.8974	145.746	0	0	0
EHW	-16.9018	145.725	0	0	0
EHW	-16.9006	145.725	0	0	0
EHW	-16.9012	145.729	0	0	0
EHW	-16.9018	145.73	0	0	0
EHW	-16.8978	145.73	0	0	0
EHW	-16.8974	145.731	0	0	0
EHW	-16.8949	145.729	0	0	0
EHW	-16.8955	145.727	0	0	0
EHW	-16.8956	145.727	0	0	0
EHW	-16.8957	145.727	0	0	0
EHW	-16.9073	145.729	0	0	0
EHW	-16.902	145.737	0	0	0
EHW	-16.901	145.736	0	0	0
EHW	-16.9019	145.736	0	0	0
EHW	-16.901	145.735	0	0	0
EHW	-16.9075	145.741	0	0	0
EHW	-16.9043	145.742	0	0	0
EHW	-16.9033	145.742	0	0	0
EHW	-16.9029	145.742	0	0	0
EHW	-16.9025	145.742	0	0	0
EHW	-16.8996	145.742	0	0	0
EHW	-16.8965	145.742	0	0	0
EHW	-16.8971	145.743	0	0	0
EHW	-16.8988	145.743	0	0	0
EHW	-16.907	145.727	0	0	0
EHW	-16.906	145.727	0	0	0
EHW	-16.904	145.738	0	0	0
EHW	-16.903	145.738	0	0	0
EHW	-16.9029	145.737	0	0	0
EHW	-16.904	145.736	0	0	0
EHW	-16.9028	145.735	0	0	0
EHW	-16.9049	145.735	0	0	0
EHW	-16.9048	145.735	0	0	0
EHW	-16.9041	145.737	0	0	0
EHW	-16.8957	145.727	0	0	0
EHW	-16.8951	145.739	0	0	0
EHW	-16.8943	145.738	0	0	0
EHW	-16.913	145.726	0	0	0
EHW	-16.9126	145.726	0	0	0
EHW	-16.9117	145.725	0	0	0
EHW	-16.9138	145.725	0	0	0
EHW	-16.9056	145.731	0	0	0
EHW	-16.9036	145.731	0	0	0
EHW	-16.9035	145.73	0	0	0
EHW	-16.9028	145.73	0	0	0
EHW	-16.9065	145.733	0	0	0
EHW	-16.8975	145.748	0	0	0
EHW	-16.8974	145.748	0	0	0
EHW	-16.8979	145.744	0	0	0
EHW	-16.8972	145.742	0	0	0
EHW	-16.9008	145.744	0	0	0
EHW	-16.9015	145.741	0	0	0
EHW	-16.9007	145.74	0	0	0
EHW	-16.9	145.733	0	0	0
EHW	-16.9043	145.732	0	0	0
EHW	-16.8998	145.734	0	0	0
EHW	-16.9071	145.726	0	0	1
EHW	-16.8974	145.736	0	0	1
EHW	-16.8976	145.738	0	0	1
EHW	-16.8956	145.741	0	0	1
EHW	-16.8938	145.742	0	0	1
EHW	-16.8944	145.741	0	0	1
EHW	-16.8964	145.741	0	0	1
EHW	-16.8953	145.743	0	0	1
EHW	-16.9071	145.74	0	0	1
EHW	-16.9079	145.739	0	0	1
EHW	-16.9078	145.739	0	0	1
EHW	-16.9069	145.738	0	0	1
EHW	-16.9077	145.737	0	0	1
EHW	-16.9075	145.735	0	0	1
EHW	-16.907	145.739	0	0	1
EHW	-16.9078	145.738	0	0	1
EHW	-16.902	145.727	0	0	1
EHW	-16.9126	145.727	0	0	1
EHW	-16.9119	145.727	0	0	1
EHW	-16.9119	145.727	0	0	1
EHW	-16.8988	145.726	0	0	1
EHW	-16.9068	145.731	0	0	1
EHW	-16.9101	145.729	0	0	1
EHW	-16.9093	145.733	0	0	1
EHW	-16.9102	145.731	0	0	1
EHW	-16.9096	145.731	0	0	1
EHW	-16.9044	145.74	0	0	1
EHW	-16.9044	145.739	0	0	1
EHW	-16.9005	145.745	0	0	1
EHW	-16.9007	145.744	0	0	1
EHW	-16.9011	145.743	0	0	1
EHW	-16.8984	145.754	0	0	1
EHW	-16.8998	145.745	0	0	1
EHW	-16.8998	145.745	0	0	1
EHW	-16.8998	145.745	0	0	1
EHW	-16.8997	145.745	0	0	1
EHW	-16.8998	145.745	0	0	1
EHW	-16.8998	145.745	0	0	1
EHW	-16.8963	145.751	0	0	1
EHW	-16.8998	145.745	0	0	1
EHW	-16.8997	145.745	0	0	1
EHW	-16.8995	145.749	0	0	1
EHW	-16.9022	145.743	0	0	1
EHW	-16.9031	145.731	0	0	1
EHW	-16.9123	145.729	0	0	1
EHW	-16.9123	145.729	0	0	1
EHW	-16.9127	145.73	0	0	1
EHW	-16.9127	145.73	0	0	1
EHW	-16.9128	145.727	0	0	1
EHW	-16.913	145.727	0	0	1
EHW	-16.9136	145.727	0	0	1
EHW	-16.9138	145.727	0	0	1
EHW	-16.9136	145.727	0	0	1
EHW	-16.9006	145.73	0	0	1
EHW	-16.9048	145.728	0	0	1
EHW	-16.9055	145.726	0	0	1
EHW	-16.9092	145.726	0	0	1
EHW	-16.9084	145.725	0	0	1
EHW	-16.9077	145.726	0	0	1
EHW	-16.9075	145.725	0	0	1
EHW	-16.9072	145.725	0	0	1
EHW	-16.9073	145.725	0	0	1
EHW	-16.9005	145.741	0	0	1
EHW	-16.9005	145.741	0	0	1
EHW	-16.8995	145.725	0	0	1
EHW	-16.9058	145.733	0	0	1
EHW	-16.9024	145.741	0	0	1
EHW	-16.8948	145.731	0	0	1
EHW	-16.8954	145.731	0	0	1
EHW	-16.8941	145.731	0	0	1
EHW	-16.8942	145.732	0	0	1
EHW	-16.8985	145.749	0	0	1
EHW	-16.8979	145.748	0	0	1
EHW	-16.911	145.724	0	0	1
EHW	-16.9026	145.743	0	0	1
EHW	-16.9033	145.741	0	0	1
EHW	-16.9028	145.735	0	0	1
EHW	-16.9028	145.735	0	0	1
EHW	-16.9028	145.73	0	0	1
EHW	-16.9022	145.73	0	0	1
EHW	-16.8981	145.734	0	0	1
EHW	-16.9071	145.73	0	0	1
EHW	-16.9071	145.73	0	0	1
EHW	-16.8989	145.731	0	0	1
EHW	-16.8985	145.728	0	0	1
EHW	-16.8983	145.728	0	0	1
EHW	-16.898	145.728	0	0	1
EHW	-16.8994	145.723	0	0	1
EHW	-16.9003	145.723	0	0	1
EHW	-16.9011	145.724	0	0	1
EHW	-16.9029	145.724	0	0	1
EHW	-16.9052	145.724	0	0	1
EHW	-16.9058	145.726	0	0	1
EHW	-16.9005	145.723	0	0	1
EHW	-16.9046	145.726	0	0	1
EHW	-16.9107	145.732	0	0	1
EHW	-16.9107	145.732	0	0	1
EHW	-16.911	145.732	0	0	1
EHW	-16.9104	145.733	0	0	1
EHW	-16.9113	145.732	0	0	1
EHW	-16.9113	145.732	0	0	1
EHW	-16.8964	145.739	0	0	1
EHW	-16.896	145.735	0	0	1
EHW	-16.8946	145.735	0	0	1
EHW	-16.8976	145.736	0	0	1
EHW	-16.8978	145.736	0	0	1
EHW	-16.9127	145.733	0	0	1
EHW	-16.913	145.732	0	0	1
EHW	-16.9111	145.733	0	0	1
EHW	-16.9037	145.74	0	0	1
EHW	-16.9037	145.739	0	0	1
EHW	-16.9081	145.734	0	0	1
EHW	-16.9073	145.734	0	0	1
EHW	-16.9041	145.734	0	0	1
EHW	-16.9042	145.734	0	0	1
EHW	-16.8995	145.735	0	0	1
EHW	-16.8991	145.734	0	0	1
EHW	-16.8978	145.735	0	0	1
EHW	-16.8976	145.735	0	0	1
EHW	-16.897	145.735	0	0	1
EHW	-16.8967	145.735	0	0	1
EHW	-16.9014	145.733	0	0	1
EHW	-16.9139	145.728	0	0	1
EHW	-16.9139	145.728	0	0	1
EHW	-16.9139	145.728	0	0	1
EHW	-16.9068	145.733	0	0	1
EHW	-16.8989	145.731	0	0	1
EHW	-16.8972	145.73	0	0	1
EHW	-16.8969	145.729	0	0	1
EHW	-16.8964	145.729	0	0	1
EHW	-16.9001	145.736	0	0	1
EHW	-16.9001	145.735	0	0	1
EHW	-16.8994	145.736	0	0	1
EHW	-16.8992	145.736	0	0	1
EHW	-16.8994	145.736	0	0	1
EHW	-16.9003	145.738	0	0	1
EHW	-16.9124	145.731	0	0	1
EHW	-16.9124	145.73	0	0	1
EHW	-16.9027	145.744	0	0	1
EHW	-16.9022	145.744	0	0	1
EHW	-16.901	145.745	0	0	1
EHW	-16.901	145.745	0	0	1
EHW	-16.9022	145.744	0	0	1
EHW	-16.9022	145.744	0	0	1
EHW	-16.9022	145.744	0	0	1
EHW	-16.9069	145.739	0	0	1
EHW	-16.9065	145.737	0	0	1
EHW	-16.9068	145.737	0	0	1
EHW	-16.9063	145.736	0	0	1
EHW	-16.9067	145.735	0	0	1
EHW	-16.9131	145.728	0	0	1
EHW	-16.9097	145.728	0	0	1
EHW	-16.9048	145.729	0	0	1
EHW	-16.9018	145.729	0	0	1
EHW	-16.901	145.729	0	0	1
EHW	-16.9132	145.728	0	0	1
EHW	-16.913	145.728	0	0	1
EHW	-16.913	145.728	0	0	1
EHW	-16.9012	145.746	0	0	1
EHW	-16.9014	145.746	0	0	1
EHW	-16.9014	145.746	0	0	1
EHW	-16.9014	145.746	0	0	1
EHW	-16.9006	145.746	0	0	1
EHW	-16.9008	145.746	0	0	1
EHW	-16.9008	145.746	0	0	1
EHW	-16.9008	145.746	0	0	1
EHW	-16.9012	145.746	0	0	1
EHW	-16.8984	145.735	0	0	1
EHW	-16.8993	145.736	0	0	1
EHW	-16.8978	145.736	0	0	1
EHW	-16.8966	145.734	0	0	1
EHW	-16.9147	145.73	0	0	1
EHW	-16.9147	145.73	0	0	1
EHW	-16.9004	145.734	0	0	1
EHW	-16.8993	145.733	0	0	1
EHW	-16.8973	145.731	0	0	1
EHW	-16.8955	145.727	0	0	1
EHW	-16.8953	145.725	0	0	1
EHW	-16.9071	145.729	0	0	1
EHW	-16.9064	145.73	0	0	1
EHW	-16.9052	145.729	0	0	1
EHW	-16.9074	145.73	0	0	1
EHW	-16.9012	145.738	0	0	1
EHW	-16.901	145.735	0	0	1
EHW	-16.9062	145.724	0	0	1
EHW	-16.898	145.743	0	0	1
EHW	-16.9077	145.741	0	0	1
EHW	-16.9054	145.732	0	0	1
EHW	-16.9099	145.728	0	0	1
EHW	-16.908	145.727	0	0	1
EHW	-16.9074	145.727	0	0	1
EHW	-16.9058	145.727	0	0	1
EHW	-16.9041	145.737	0	0	1
EHW	-16.9028	145.736	0	0	1
EHW	-16.8985	145.744	0	0	1
EHW	-16.8969	145.75	0	0	1
EHW	-16.8969	145.743	0	0	1
EHW	-16.9083	145.732	0	0	1
EHW	-16.8941	145.729	0	0	1
EHW	-16.9051	145.738	0	0	1
EHW	-16.9059	145.737	0	0	1
EHW	-16.905	145.737	0	0	1
EHW	-16.9059	145.737	0	0	1
EHW	-16.9049	145.736	0	0	1
EHW	-16.913	145.726	0	0	1
EHW	-16.9128	145.726	0	0	1
EHW	-16.9047	145.744	0	0	1
EHW	-16.9048	145.744	0	0	1
EHW	-16.9053	145.74	0	0	1
EHW	-16.9044	145.74	0	0	1
EHW	-16.9041	145.737	0	0	1
EHW	-16.9049	145.736	0	0	1
EHW	-16.8983	145.738	0	0	1
EHW	-16.9119	145.732	0	0	1
EHW	-16.9113	145.732	0	0	1
EHW	-16.9121	145.732	0	0	1
EHW	-16.9008	145.739	0	0	1
EHW	-16.9004	145.738	0	0	1
EHW	-16.8965	145.728	0	0	1
EHW	-16.8963	145.726	0	0	1
EHW	-16.9058	145.73	0	0	1
EHW	-16.9058	145.73	0	0	1
EHW	-16.9046	145.73	0	0	1
EHW	-16.9047	145.745	0	0	1
EHW	-16.9068	145.732	0	0	1
EHW	-16.9083	145.732	0	0	1
EHW	-16.9081	145.733	0	0	1
EHW	-16.9074	145.731	0	0	1
EHW	-16.9119	145.724	0	0	1
EHW	-16.9127	145.724	0	0	1
EHW	-16.9109	145.726	0	0	1
EHW	-16.9137	145.725	0	0	1
EHW	-16.9098	145.732	0	0	1
EHW	-16.9095	145.732	0	0	1
EHW	-16.9076	145.73	0	0	1
EHW	-16.9065	145.733	0	0	1
EHW	-16.9065	145.732	0	0	1
EHW	-16.9053	145.731	0	0	1
EHW	-16.9051	145.731	0	0	1
EHW	-16.9049	145.731	0	0	1
EHW	-16.9036	145.73	0	0	1
EHW	-16.9032	145.73	0	0	1
EHW	-16.9018	145.746	0	0	1
EHW	-16.9013	145.745	0	0	1
EHW	-16.9006	145.742	0	0	1
EHW	-16.9012	145.738	0	0	1
EHW	-16.901	145.736	0	0	1
EHW	-16.9008	145.733	0	0	1
EHW	-16.9022	145.746	0	0	1
EHW	-16.9006	145.742	0	0	1
EHW	-16.9049	145.731	0	0	1
EHW	-16.9047	145.732	0	0	1
EHW	-16.9042	145.733	0	0	1
EHW	-16.9032	145.733	0	0	1
EHW	-16.8978	145.74	0	0	1
EHW	-16.8956	145.738	0	0.5	0
EHW	-16.9072	145.727	0	0.5	0
EHW	-16.906	145.726	0	0.5	0
EHW	-16.9068	145.737	0	0.5	0
EHW	-16.9031	145.728	0	0.5	0
EHW	-16.902	145.728	0	0.5	0
EHW	-16.9015	145.727	0	0.5	0
EHW	-16.8998	145.746	0	0.5	0
EHW	-16.9035	145.725	0	0.5	0
EHW	-16.8981	145.742	0	0.5	0
EHW	-16.8987	145.741	0	0.5	0
EHW	-16.8979	145.741	0	0.5	0
EHW	-16.9056	145.727	0	0.5	0
EHW	-16.9006	145.741	0	0.5	0
EHW	-16.9004	145.739	0	0.5	0
EHW	-16.8992	145.725	0	0.5	0
EHW	-16.9022	145.74	0	0.5	0
EHW	-16.8994	145.745	0	0.5	0
EHW	-16.8991	145.746	0	0.5	0
EHW	-16.899	145.745	0	0.5	0
EHW	-16.9013	145.732	0	0.5	0
EHW	-16.9029	145.745	0	0.5	0
EHW	-16.8988	145.73	0	0.5	0
EHW	-16.8973	145.726	0	0.5	0
EHW	-16.8973	145.726	0	0.5	0
EHW	-16.9014	145.723	0	0.5	0
EHW	-16.8985	145.724	0	0.5	0
EHW	-16.9046	145.725	0	0.5	0
EHW	-16.8984	145.735	0	0.5	0
EHW	-16.8956	145.735	0	0.5	0
EHW	-16.8942	145.74	0	0.5	0
EHW	-16.8939	145.74	0	0.5	0
EHW	-16.8934	145.74	0	0.5	0
EHW	-16.8942	145.74	0	0.5	0
EHW	-16.8939	145.74	0	0.5	0
EHW	-16.8975	145.729	0	0.5	0
EHW	-16.9076	145.725	0	0.5	0
EHW	-16.9043	145.744	0	0.5	0
EHW	-16.8985	145.745	0	0.5	0
EHW	-16.9025	145.744	0	0.5	0
EHW	-16.9066	145.74	0	0.5	0
EHW	-16.907	145.74	0	0.5	0
EHW	-16.9066	145.74	0	0.5	0
EHW	-16.9109	145.727	0	0.5	0
EHW	-16.9094	145.728	0	0.5	0
EHW	-16.9092	145.728	0	0.5	0
EHW	-16.9009	145.731	0	0.5	0
EHW	-16.8967	145.734	0	0.5	0
EHW	-16.8966	145.734	0	0.5	0
EHW	-16.9	145.734	0	0.5	0
EHW	-16.898	145.73	0	0.5	0
EHW	-16.902	145.737	0	0.5	0
EHW	-16.9048	145.723	0	0.5	0
EHW	-16.9057	145.742	0	0.5	0
EHW	-16.9062	145.727	0	0.5	0
EHW	-16.9028	145.736	0	0.5	0
EHW	-16.8999	145.743	0	0.5	0
EHW	-16.9052	145.74	0	0.5	0
EHW	-16.9045	145.741	0	0.5	0
EHW	-16.8985	145.737	0	0.5	0
EHW	-16.8958	145.729	0	0.5	0
EHW	-16.8956	145.738	0	0.5	0
EHW	-16.8972	145.746	0	0.5	0
EHW	-16.8972	145.745	0	0.5	0
EHW	-16.897	145.742	0	0.5	0
EHW	-16.8975	145.742	0	0.5	0
EHW	-16.9014	145.741	0	0.5	0
EHW	-16.9012	145.737	0	0.5	0
EHW	-16.9008	145.733	0	0.5	0
EHW	-16.8999	145.731	0	0.5	0
EHW	-16.9002	145.735	0	0.5	0
EHW	-16.9044	145.732	0	0.5	0
EHW	-16.8978	145.736	0	0.5	1
EHW	-16.8973	145.738	0	0.5	1
EHW	-16.8975	145.738	0	0.5	1
EHW	-16.9035	145.726	0	0.5	1
EHW	-16.9083	145.726	0	0.5	1
EHW	-16.9035	145.727	0	0.5	1
EHW	-16.9068	145.737	0	0.5	1
EHW	-16.9077	145.738	0	0.5	1
EHW	-16.9076	145.736	0	0.5	1
EHW	-16.9075	145.735	0	0.5	1
EHW	-16.9075	145.734	0	0.5	1
EHW	-16.907	145.739	0	0.5	1
EHW	-16.9075	145.735	0	0.5	1
EHW	-16.9074	145.741	0	0.5	1
EHW	-16.9076	145.741	0	0.5	1
EHW	-16.903	145.727	0	0.5	1
EHW	-16.9103	145.732	0	0.5	1
EHW	-16.9101	145.729	0	0.5	1
EHW	-16.9043	145.741	0	0.5	1
EHW	-16.9036	145.739	0	0.5	1
EHW	-16.8976	145.753	0	0.5	1
EHW	-16.901	145.743	0	0.5	1
EHW	-16.9005	145.745	0	0.5	1
EHW	-16.8998	145.745	0	0.5	1
EHW	-16.9022	145.743	0	0.5	1
EHW	-16.904	145.725	0	0.5	1
EHW	-16.9132	145.73	0	0.5	1
EHW	-16.9093	145.725	0	0.5	1
EHW	-16.8996	145.741	0	0.5	1
EHW	-16.8987	145.725	0	0.5	1
EHW	-16.9007	145.74	0	0.5	1
EHW	-16.9016	145.74	0	0.5	1
EHW	-16.9051	145.733	0	0.5	1
EHW	-16.9015	145.741	0	0.5	1
EHW	-16.8958	145.73	0	0.5	1
EHW	-16.8931	145.731	0	0.5	1
EHW	-16.8979	145.747	0	0.5	1
EHW	-16.9109	145.725	0	0.5	1
EHW	-16.9028	145.745	0	0.5	1
EHW	-16.9031	145.739	0	0.5	1
EHW	-16.9029	145.737	0	0.5	1
EHW	-16.9028	145.736	0	0.5	1
EHW	-16.8995	145.731	0	0.5	1
EHW	-16.9076	145.731	0	0.5	1
EHW	-16.8989	145.731	0	0.5	1
EHW	-16.8988	145.731	0	0.5	1
EHW	-16.8986	145.728	0	0.5	1
EHW	-16.9055	145.725	0	0.5	1
EHW	-16.9047	145.727	0	0.5	1
EHW	-16.9112	145.732	0	0.5	1
EHW	-16.9112	145.732	0	0.5	1
EHW	-16.9104	145.733	0	0.5	1
EHW	-16.9031	145.732	0	0.5	1
EHW	-16.9037	145.731	0	0.5	1
EHW	-16.9121	145.732	0	0.5	1
EHW	-16.9122	145.732	0	0.5	1
EHW	-16.9105	145.733	0	0.5	1
EHW	-16.9038	145.741	0	0.5	1
EHW	-16.9048	145.734	0	0.5	1
EHW	-16.8983	145.738	0	0.5	1
EHW	-16.8964	145.739	0	0.5	1
EHW	-16.9141	145.729	0	0.5	1
EHW	-16.9134	145.729	0	0.5	1
EHW	-16.9132	145.729	0	0.5	1
EHW	-16.9139	145.728	0	0.5	1
EHW	-16.9074	145.733	0	0.5	1
EHW	-16.9068	145.733	0	0.5	1
EHW	-16.8981	145.731	0	0.5	1
EHW	-16.8937	145.728	0	0.5	1
EHW	-16.8931	145.728	0	0.5	1
EHW	-16.8995	145.737	0	0.5	1
EHW	-16.9123	145.729	0	0.5	1
EHW	-16.9123	145.729	0	0.5	1
EHW	-16.9123	145.729	0	0.5	1
EHW	-16.9124	145.73	0	0.5	1
EHW	-16.901	145.745	0	0.5	1
EHW	-16.9025	145.744	0	0.5	1
EHW	-16.901	145.745	0	0.5	1
EHW	-16.9068	145.737	0	0.5	1
EHW	-16.9068	145.737	0	0.5	1
EHW	-16.9067	145.736	0	0.5	1
EHW	-16.906	145.738	0	0.5	1
EHW	-16.906	145.738	0	0.5	1
EHW	-16.902	145.725	0	0.5	1
EHW	-16.9107	145.726	0	0.5	1
EHW	-16.9091	145.726	0	0.5	1
EHW	-16.9132	145.728	0	0.5	1
EHW	-16.9039	145.729	0	0.5	1
EHW	-16.9036	145.73	0	0.5	1
EHW	-16.9012	145.746	0	0.5	1
EHW	-16.9011	145.746	0	0.5	1
EHW	-16.9009	145.746	0	0.5	1
EHW	-16.9006	145.746	0	0.5	1
EHW	-16.9006	145.746	0	0.5	1
EHW	-16.9003	145.746	0	0.5	1
EHW	-16.9003	145.746	0	0.5	1
EHW	-16.9008	145.746	0	0.5	1
EHW	-16.9012	145.746	0	0.5	1
EHW	-16.8982	145.736	0	0.5	1
EHW	-16.8976	145.737	0	0.5	1
EHW	-16.8977	145.737	0	0.5	1
EHW	-16.8971	145.738	0	0.5	1
EHW	-16.8996	145.728	0	0.5	1
EHW	-16.9142	145.73	0	0.5	1
EHW	-16.9127	145.73	0	0.5	1
EHW	-16.8957	145.729	0	0.5	1
EHW	-16.8956	145.725	0	0.5	1
EHW	-16.8945	145.728	0	0.5	1
EHW	-16.9061	145.73	0	0.5	1
EHW	-16.9055	145.729	0	0.5	1
EHW	-16.909	145.731	0	0.5	1
EHW	-16.9088	145.731	0	0.5	1
EHW	-16.9019	145.735	0	0.5	1
EHW	-16.9084	145.727	0	0.5	1
EHW	-16.9064	145.741	0	0.5	1
EHW	-16.9026	145.742	0	0.5	1
EHW	-16.8993	145.743	0	0.5	1
EHW	-16.9093	145.727	0	0.5	1
EHW	-16.9081	145.728	0	0.5	1
EHW	-16.9064	145.727	0	0.5	1
EHW	-16.9107	145.727	0	0.5	1
EHW	-16.8981	145.743	0	0.5	1
EHW	-16.8965	145.749	0	0.5	1
EHW	-16.8967	145.749	0	0.5	1
EHW	-16.9062	145.741	0	0.5	1
EHW	-16.9055	145.74	0	0.5	1
EHW	-16.9048	145.735	0	0.5	1
EHW	-16.9048	145.735	0	0.5	1
EHW	-16.9055	145.741	0	0.5	1
EHW	-16.9047	145.745	0	0.5	1
EHW	-16.9048	145.744	0	0.5	1
EHW	-16.9044	145.74	0	0.5	1
EHW	-16.905	145.738	0	0.5	1
EHW	-16.9049	145.736	0	0.5	1
EHW	-16.8994	145.738	0	0.5	1
EHW	-16.8992	145.738	0	0.5	1
EHW	-16.9116	145.732	0	0.5	1
EHW	-16.9122	145.732	0	0.5	1
EHW	-16.9061	145.73	0	0.5	1
EHW	-16.9041	145.746	0	0.5	1
EHW	-16.9081	145.733	0	0.5	1
EHW	-16.9133	145.726	0	0.5	1
EHW	-16.912	145.725	0	0.5	1
EHW	-16.9084	145.731	0	0.5	1
EHW	-16.9079	145.732	0	0.5	1
EHW	-16.9006	145.731	0	0.5	1
EHW	-16.9016	145.743	0	0.5	1
EHW	-16.9016	145.743	0	0.5	1
EHW	-16.9022	145.746	0	0.5	1
EHW	-16.9022	145.746	0	0.5	1
EHW	-16.9012	145.738	0	0.5	1
EHW	-16.9045	145.732	0	0.5	1
EHW	-16.9025	145.733	0	0.5	1
EHW	-16.9068	145.726	0	1	0
EHW	-16.8974	145.737	0	1	0
EHW	-16.9065	145.727	0	1	0
EHW	-16.9058	145.726	0	1	0
EHW	-16.9072	145.727	0	1	0
EHW	-16.9032	145.724	0	1	0
EHW	-16.9026	145.724	0	1	0
EHW	-16.8966	145.742	0	1	0
EHW	-16.8971	145.741	0	1	0
EHW	-16.8965	145.741	0	1	0
EHW	-16.9068	145.737	0	1	0
EHW	-16.9068	145.737	0	1	0
EHW	-16.9021	145.726	0	1	0
EHW	-16.8975	145.726	0	1	0
EHW	-16.9064	145.73	0	1	0
EHW	-16.9066	145.73	0	1	0
EHW	-16.9097	145.725	0	1	0
EHW	-16.9044	145.739	0	1	0
EHW	-16.9045	145.741	0	1	0
EHW	-16.8996	145.746	0	1	0
EHW	-16.8979	145.741	0	1	0
EHW	-16.8973	145.74	0	1	0
EHW	-16.8981	145.742	0	1	0
EHW	-16.898	145.741	0	1	0
EHW	-16.8987	145.741	0	1	0
EHW	-16.8987	145.74	0	1	0
EHW	-16.8979	145.74	0	1	0
EHW	-16.9005	145.73	0	1	0
EHW	-16.9048	145.728	0	1	0
EHW	-16.9048	145.727	0	1	0
EHW	-16.9075	145.726	0	1	0
EHW	-16.9006	145.742	0	1	0
EHW	-16.8997	145.742	0	1	0
EHW	-16.8999	145.726	0	1	0
EHW	-16.899	145.725	0	1	0
EHW	-16.8997	145.746	0	1	0
EHW	-16.8996	145.746	0	1	0
EHW	-16.8995	145.745	0	1	0
EHW	-16.8994	145.746	0	1	0
EHW	-16.8993	145.746	0	1	0
EHW	-16.899	145.746	0	1	0
EHW	-16.8988	145.746	0	1	0
EHW	-16.8979	145.745	0	1	0
EHW	-16.9058	145.733	0	1	0
EHW	-16.9023	145.731	0	1	0
EHW	-16.8931	145.73	0	1	0
EHW	-16.9108	145.724	0	1	0
EHW	-16.9024	145.742	0	1	0
EHW	-16.9024	145.74	0	1	0
EHW	-16.9031	145.739	0	1	0
EHW	-16.9019	145.736	0	1	0
EHW	-16.9028	145.736	0	1	0
EHW	-16.9023	145.73	0	1	0
EHW	-16.8996	145.741	0	1	0
EHW	-16.8987	145.741	0	1	0
EHW	-16.8995	145.74	0	1	0
EHW	-16.8975	145.733	0	1	0
EHW	-16.8997	145.731	0	1	0
EHW	-16.899	145.728	0	1	0
EHW	-16.8981	145.729	0	1	0
EHW	-16.8964	145.727	0	1	0
EHW	-16.8974	145.725	0	1	0
EHW	-16.8975	145.724	0	1	0
EHW	-16.8996	145.723	0	1	0
EHW	-16.9001	145.724	0	1	0
EHW	-16.9005	145.724	0	1	0
EHW	-16.9012	145.724	0	1	0
EHW	-16.9026	145.724	0	1	0
EHW	-16.8989	145.722	0	1	0
EHW	-16.9048	145.727	0	1	0
EHW	-16.9039	145.726	0	1	0
EHW	-16.9047	145.726	0	1	0
EHW	-16.904	145.725	0	1	0
EHW	-16.9032	145.732	0	1	0
EHW	-16.9035	145.732	0	1	0
EHW	-16.9033	145.731	0	1	0
EHW	-16.8929	145.735	0	1	0
EHW	-16.8982	145.735	0	1	0
EHW	-16.9037	145.734	0	1	0
EHW	-16.9028	145.734	0	1	0
EHW	-16.8985	145.734	0	1	0
EHW	-16.8972	145.74	0	1	0
EHW	-16.8963	145.739	0	1	0
EHW	-16.902	145.732	0	1	0
EHW	-16.9017	145.732	0	1	0
EHW	-16.897	145.729	0	1	0
EHW	-16.8973	145.729	0	1	0
EHW	-16.9076	145.725	0	1	0
EHW	-16.8997	145.744	0	1	0
EHW	-16.8989	145.744	0	1	0
EHW	-16.8985	145.744	0	1	0
EHW	-16.8983	145.744	0	1	0
EHW	-16.8968	145.745	0	1	0
EHW	-16.897	145.744	0	1	0
EHW	-16.905	145.744	0	1	0
EHW	-16.9068	145.74	0	1	0
EHW	-16.907	145.739	0	1	0
EHW	-16.9071	145.74	0	1	0
EHW	-16.8988	145.746	0	1	0
EHW	-16.8971	145.746	0	1	0
EHW	-16.8967	145.747	0	1	0
EHW	-16.9027	145.725	0	1	0
EHW	-16.9003	145.725	0	1	0
EHW	-16.9093	145.727	0	1	0
EHW	-16.9089	145.726	0	1	0
EHW	-16.9043	145.728	0	1	0
EHW	-16.9041	145.728	0	1	0
EHW	-16.9038	145.728	0	1	0
EHW	-16.9016	145.729	0	1	0
EHW	-16.9014	145.729	0	1	0
EHW	-16.9081	145.728	0	1	0
EHW	-16.8955	145.734	0	1	0
EHW	-16.8952	145.734	0	1	0
EHW	-16.9007	145.727	0	1	0
EHW	-16.9002	145.733	0	1	0
EHW	-16.8996	145.734	0	1	0
EHW	-16.8999	145.732	0	1	0
EHW	-16.8995	145.733	0	1	0
EHW	-16.8993	145.732	0	1	0
EHW	-16.8976	145.732	0	1	0
EHW	-16.898	145.731	0	1	0
EHW	-16.8965	145.73	0	1	0
EHW	-16.8954	145.726	0	1	0
EHW	-16.8947	145.727	0	1	0
EHW	-16.8948	145.727	0	1	0
EHW	-16.9059	145.73	0	1	0
EHW	-16.9021	145.738	0	1	0
EHW	-16.9011	145.736	0	1	0
EHW	-16.901	145.736	0	1	0
EHW	-16.9059	145.724	0	1	0
EHW	-16.9061	145.724	0	1	0
EHW	-16.9056	145.724	0	1	0
EHW	-16.9079	145.727	0	1	0
EHW	-16.9047	145.742	0	1	0
EHW	-16.9042	145.742	0	1	0
EHW	-16.9041	145.742	0	1	0
EHW	-16.9027	145.742	0	1	0
EHW	-16.902	145.742	0	1	0
EHW	-16.9018	145.742	0	1	0
EHW	-16.9021	145.742	0	1	0
EHW	-16.902	145.742	0	1	0
EHW	-16.9	145.742	0	1	0
EHW	-16.8936	145.736	0	1	0
EHW	-16.8936	145.736	0	1	0
EHW	-16.9071	145.728	0	1	0
EHW	-16.9041	145.738	0	1	0
EHW	-16.9135	145.726	0	1	0
EHW	-16.9054	145.741	0	1	0
EHW	-16.9053	145.74	0	1	0
EHW	-16.9052	145.739	0	1	0
EHW	-16.8956	145.729	0	1	0
EHW	-16.9049	145.73	0	1	0
EHW	-16.897	145.749	0	1	0
EHW	-16.897	145.748	0	1	0
EHW	-16.8951	145.739	0	1	0
EHW	-16.8948	145.739	0	1	0
EHW	-16.8936	145.738	0	1	0
EHW	-16.9127	145.724	0	1	0
EHW	-16.8972	145.746	0	1	0
EHW	-16.8971	145.746	0	1	0
EHW	-16.8971	145.744	0	1	0
EHW	-16.8975	145.744	0	1	0
EHW	-16.8969	145.743	0	1	0
EHW	-16.8966	145.741	0	1	0
EHW	-16.8972	145.745	0	1	0
EHW	-16.8974	145.743	0	1	0
EHW	-16.9088	145.731	0	1	0
EHW	-16.8955	145.741	0	1	0
EHW	-16.8956	145.741	0	1	0
EHW	-16.8957	145.74	0	1	0
EHW	-16.9014	145.741	0	1	0
EHW	-16.9004	145.74	0	1	0
EHW	-16.9004	145.739	0	1	0
EHW	-16.9011	145.736	0	1	0
EHW	-16.901	145.735	0	1	0
EHW	-16.9002	145.733	0	1	0
EHW	-16.8999	145.732	0	1	0
EHW	-16.8997	145.732	0	1	0
EHW	-16.9006	145.73	0	1	0
EHW	-16.9005	145.73	0	1	0
EHW	-16.8997	145.73	0	1	0
EHW	-16.9005	145.73	0	1	0
EHW	-16.8996	145.73	0	1	0
EHW	-16.8996	145.73	0	1	0
EHW	-16.9005	145.73	0	1	0
EHW	-16.9032	145.732	0	1	0
EHW	-16.8978	145.738	0	1	1
EHW	-16.8965	145.739	0	1	1
EHW	-16.9064	145.727	0	1	1
EHW	-16.8953	145.742	0	1	1
EHW	-16.896	145.742	0	1	1
EHW	-16.8969	145.742	0	1	1
EHW	-16.908	145.74	0	1	1
EHW	-16.9079	145.739	0	1	1
EHW	-16.9076	145.736	0	1	1
EHW	-16.9076	145.736	0	1	1
EHW	-16.9076	145.736	0	1	1
EHW	-16.9075	145.735	0	1	1
EHW	-16.9071	145.741	0	1	1
EHW	-16.9021	145.726	0	1	1
EHW	-16.9023	145.726	0	1	1
EHW	-16.9031	145.726	0	1	1
EHW	-16.9024	145.726	0	1	1
EHW	-16.9125	145.727	0	1	1
EHW	-16.9119	145.727	0	1	1
EHW	-16.898	145.725	0	1	1
EHW	-16.9101	145.73	0	1	1
EHW	-16.9101	145.729	0	1	1
EHW	-16.9098	145.733	0	1	1
EHW	-16.9095	145.733	0	1	1
EHW	-16.9102	145.731	0	1	1
EHW	-16.9102	145.731	0	1	1
EHW	-16.9102	145.731	0	1	1
EHW	-16.9102	145.731	0	1	1
EHW	-16.9016	145.727	0	1	1
EHW	-16.9038	145.742	0	1	1
EHW	-16.9037	145.739	0	1	1
EHW	-16.9018	145.739	0	1	1
EHW	-16.8997	145.745	0	1	1
EHW	-16.8989	145.751	0	1	1
EHW	-16.8998	145.745	0	1	1
EHW	-16.8991	145.75	0	1	1
EHW	-16.9039	145.743	0	1	1
EHW	-16.9049	145.743	0	1	1
EHW	-16.9049	145.743	0	1	1
EHW	-16.9025	145.744	0	1	1
EHW	-16.9022	145.73	0	1	1
EHW	-16.9057	145.728	0	1	1
EHW	-16.9057	145.728	0	1	1
EHW	-16.9048	145.728	0	1	1
EHW	-16.9056	145.727	0	1	1
EHW	-16.9047	145.727	0	1	1
EHW	-16.9051	145.728	0	1	1
EHW	-16.9091	145.725	0	1	1
EHW	-16.9072	145.725	0	1	1
EHW	-16.907	145.725	0	1	1
EHW	-16.9001	145.726	0	1	1
EHW	-16.8993	145.745	0	1	1
EHW	-16.9056	145.733	0	1	1
EHW	-16.9009	145.732	0	1	1
EHW	-16.8965	145.728	0	1	1
EHW	-16.8948	145.73	0	1	1
EHW	-16.8951	145.731	0	1	1
EHW	-16.8947	145.731	0	1	1
EHW	-16.8945	145.731	0	1	1
EHW	-16.898	145.748	0	1	1
EHW	-16.8979	145.747	0	1	1
EHW	-16.9037	145.745	0	1	1
EHW	-16.9037	145.745	0	1	1
EHW	-16.9034	145.742	0	1	1
EHW	-16.9032	145.74	0	1	1
EHW	-16.9032	145.74	0	1	1
EHW	-16.9024	145.739	0	1	1
EHW	-16.9031	145.739	0	1	1
EHW	-16.9021	145.737	0	1	1
EHW	-16.9024	145.73	0	1	1
EHW	-16.899	145.742	0	1	1
EHW	-16.8979	145.734	0	1	1
EHW	-16.9077	145.731	0	1	1
EHW	-16.8997	145.731	0	1	1
EHW	-16.8997	145.731	0	1	1
EHW	-16.8996	145.73	0	1	1
EHW	-16.8981	145.728	0	1	1
EHW	-16.8963	145.726	0	1	1
EHW	-16.8979	145.726	0	1	1
EHW	-16.8973	145.724	0	1	1
EHW	-16.8982	145.723	0	1	1
EHW	-16.8984	145.723	0	1	1
EHW	-16.9027	145.724	0	1	1
EHW	-16.9041	145.724	0	1	1
EHW	-16.9063	145.725	0	1	1
EHW	-16.9048	145.728	0	1	1
EHW	-16.9048	145.727	0	1	1
EHW	-16.9107	145.732	0	1	1
EHW	-16.9107	145.732	0	1	1
EHW	-16.9112	145.732	0	1	1
EHW	-16.9024	145.732	0	1	1
EHW	-16.904	145.731	0	1	1
EHW	-16.9041	145.731	0	1	1
EHW	-16.8965	145.738	0	1	1
EHW	-16.8965	145.738	0	1	1
EHW	-16.8967	145.737	0	1	1
EHW	-16.8974	145.736	0	1	1
EHW	-16.9123	145.732	0	1	1
EHW	-16.9131	145.733	0	1	1
EHW	-16.913	145.732	0	1	1
EHW	-16.9104	145.733	0	1	1
EHW	-16.9018	145.745	0	1	1
EHW	-16.9018	145.745	0	1	1
EHW	-16.9026	145.745	0	1	1
EHW	-16.9038	145.741	0	1	1
EHW	-16.9058	145.734	0	1	1
EHW	-16.9047	145.734	0	1	1
EHW	-16.9044	145.734	0	1	1
EHW	-16.9036	145.734	0	1	1
EHW	-16.8989	145.734	0	1	1
EHW	-16.8987	145.734	0	1	1
EHW	-16.8986	145.735	0	1	1
EHW	-16.8985	145.735	0	1	1
EHW	-16.8983	145.734	0	1	1
EHW	-16.897	145.74	0	1	1
EHW	-16.8944	145.74	0	1	1
EHW	-16.9014	145.733	0	1	1
EHW	-16.9013	145.733	0	1	1
EHW	-16.9141	145.729	0	1	1
EHW	-16.9139	145.728	0	1	1
EHW	-16.9139	145.728	0	1	1
EHW	-16.9071	145.733	0	1	1
EHW	-16.8989	145.731	0	1	1
EHW	-16.8968	145.729	0	1	1
EHW	-16.9046	145.733	0	1	1
EHW	-16.9002	145.736	0	1	1
EHW	-16.9001	145.736	0	1	1
EHW	-16.8998	145.735	0	1	1
EHW	-16.8994	145.736	0	1	1
EHW	-16.8994	145.736	0	1	1
EHW	-16.9123	145.729	0	1	1
EHW	-16.9124	145.73	0	1	1
EHW	-16.9124	145.729	0	1	1
EHW	-16.8979	145.745	0	1	1
EHW	-16.901	145.745	0	1	1
EHW	-16.902	145.744	0	1	1
EHW	-16.901	145.745	0	1	1
EHW	-16.902	145.744	0	1	1
EHW	-16.901	145.745	0	1	1
EHW	-16.9022	145.744	0	1	1
EHW	-16.901	145.745	0	1	1
EHW	-16.9071	145.74	0	1	1
EHW	-16.9065	145.739	0	1	1
EHW	-16.9065	145.739	0	1	1
EHW	-16.907	145.739	0	1	1
EHW	-16.9064	145.739	0	1	1
EHW	-16.9065	145.739	0	1	1
EHW	-16.9065	145.738	0	1	1
EHW	-16.9059	145.738	0	1	1
EHW	-16.9068	145.737	0	1	1
EHW	-16.9065	145.737	0	1	1
EHW	-16.9065	145.736	0	1	1
EHW	-16.9068	145.737	0	1	1
EHW	-16.9068	145.737	0	1	1
EHW	-16.9068	145.737	0	1	1
EHW	-16.9068	145.737	0	1	1
EHW	-16.9067	145.736	0	1	1
EHW	-16.9063	145.736	0	1	1
EHW	-16.9067	145.735	0	1	1
EHW	-16.9065	145.739	0	1	1
EHW	-16.9065	145.739	0	1	1
EHW	-16.8976	145.746	0	1	1
EHW	-16.9017	145.724	0	1	1
EHW	-16.9113	145.726	0	1	1
EHW	-16.9111	145.727	0	1	1
EHW	-16.91	145.726	0	1	1
EHW	-16.9092	145.726	0	1	1
EHW	-16.9095	145.727	0	1	1
EHW	-16.9055	145.729	0	1	1
EHW	-16.9018	145.729	0	1	1
EHW	-16.9036	145.73	0	1	1
EHW	-16.9138	145.728	0	1	1
EHW	-16.9083	145.728	0	1	1
EHW	-16.9006	145.746	0	1	1
EHW	-16.9006	145.746	0	1	1
EHW	-16.9003	145.746	0	1	1
EHW	-16.9008	145.746	0	1	1
EHW	-16.9008	145.746	0	1	1
EHW	-16.9008	145.746	0	1	1
EHW	-16.9012	145.746	0	1	1
EHW	-16.9012	145.746	0	1	1
EHW	-16.9012	145.746	0	1	1
EHW	-16.8992	145.735	0	1	1
EHW	-16.8984	145.736	0	1	1
EHW	-16.8983	145.736	0	1	1
EHW	-16.8984	145.736	0	1	1
EHW	-16.898	145.736	0	1	1
EHW	-16.8973	145.737	0	1	1
EHW	-16.8971	145.737	0	1	1
EHW	-16.9128	145.73	0	1	1
EHW	-16.9142	145.73	0	1	1
EHW	-16.9142	145.73	0	1	1
EHW	-16.9147	145.73	0	1	1
EHW	-16.9144	145.73	0	1	1
EHW	-16.9132	145.73	0	1	1
EHW	-16.913	145.73	0	1	1
EHW	-16.9127	145.73	0	1	1
EHW	-16.8968	145.73	0	1	1
EHW	-16.8956	145.728	0	1	1
EHW	-16.8957	145.726	0	1	1
EHW	-16.9074	145.73	0	1	1
EHW	-16.9068	145.729	0	1	1
EHW	-16.9068	145.73	0	1	1
EHW	-16.9057	145.73	0	1	1
EHW	-16.9073	145.729	0	1	1
EHW	-16.9074	145.73	0	1	1
EHW	-16.9012	145.738	0	1	1
EHW	-16.902	145.736	0	1	1
EHW	-16.901	145.736	0	1	1
EHW	-16.9017	145.738	0	1	1
EHW	-16.908	145.727	0	1	1
EHW	-16.9044	145.742	0	1	1
EHW	-16.8982	145.742	0	1	1
EHW	-16.897	145.743	0	1	1
EHW	-16.9077	145.741	0	1	1
EHW	-16.9092	145.728	0	1	1
EHW	-16.9088	145.728	0	1	1
EHW	-16.9065	145.727	0	1	1
EHW	-16.8984	145.743	0	1	1
EHW	-16.9086	145.733	0	1	1
EHW	-16.9093	145.732	0	1	1
EHW	-16.9059	145.741	0	1	1
EHW	-16.9061	145.74	0	1	1
EHW	-16.9053	145.74	0	1	1
EHW	-16.9061	145.739	0	1	1
EHW	-16.9058	145.736	0	1	1
EHW	-16.9049	145.736	0	1	1
EHW	-16.9057	145.735	0	1	1
EHW	-16.9056	145.734	0	1	1
EHW	-16.9128	145.726	0	1	1
EHW	-16.9132	145.726	0	1	1
EHW	-16.9132	145.726	0	1	1
EHW	-16.9126	145.726	0	1	1
EHW	-16.9048	145.746	0	1	1
EHW	-16.9047	145.745	0	1	1
EHW	-16.9047	145.745	0	1	1
EHW	-16.9052	145.739	0	1	1
EHW	-16.9046	145.738	0	1	1
EHW	-16.9042	145.737	0	1	1
EHW	-16.905	145.737	0	1	1
EHW	-16.9048	145.735	0	1	1
EHW	-16.899	145.738	0	1	1
EHW	-16.9116	145.732	0	1	1
EHW	-16.9119	145.732	0	1	1
EHW	-16.9121	145.732	0	1	1
EHW	-16.9	145.739	0	1	1
EHW	-16.9007	145.738	0	1	1
EHW	-16.8965	145.728	0	1	1
EHW	-16.8956	145.728	0	1	1
EHW	-16.8956	145.727	0	1	1
EHW	-16.8961	145.727	0	1	1
EHW	-16.9058	145.731	0	1	1
EHW	-16.9055	145.731	0	1	1
EHW	-16.9057	145.73	0	1	1
EHW	-16.9045	145.729	0	1	1
EHW	-16.9061	145.73	0	1	1
EHW	-16.9041	145.746	0	1	1
EHW	-16.9047	145.745	0	1	1
EHW	-16.904	145.745	0	1	1
EHW	-16.9047	145.745	0	1	1
EHW	-16.9047	145.744	0	1	1
EHW	-16.9047	145.744	0	1	1
EHW	-16.904	145.744	0	1	1
EHW	-16.9039	145.744	0	1	1
EHW	-16.9047	145.745	0	1	1
EHW	-16.9071	145.732	0	1	1
EHW	-16.9073	145.732	0	1	1
EHW	-16.9075	145.732	0	1	1
EHW	-16.9073	145.731	0	1	1
EHW	-16.9132	145.725	0	1	1
EHW	-16.9128	145.726	0	1	1
EHW	-16.9122	145.725	0	1	1
EHW	-16.9119	145.726	0	1	1
EHW	-16.9112	145.726	0	1	1
EHW	-16.9092	145.732	0	1	1
EHW	-16.9089	145.732	0	1	1
EHW	-16.909	145.731	0	1	1
EHW	-16.9087	145.732	0	1	1
EHW	-16.9088	145.731	0	1	1
EHW	-16.9087	145.731	0	1	1
EHW	-16.9081	145.732	0	1	1
EHW	-16.9083	145.732	0	1	1
EHW	-16.9032	145.729	0	1	1
EHW	-16.9026	145.73	0	1	1
EHW	-16.9025	145.729	0	1	1
EHW	-16.9063	145.732	0	1	1
EHW	-16.9059	145.732	0	1	1
EHW	-16.8979	145.744	0	1	1
EHW	-16.8979	145.744	0	1	1
EHW	-16.9095	145.731	0	1	1
EHW	-16.9086	145.731	0	1	1
EHW	-16.8954	145.741	0	1	1
EHW	-16.8954	145.74	0	1	1
EHW	-16.8948	145.742	0	1	1
EHW	-16.8953	145.741	0	1	1
EHW	-16.8946	145.741	0	1	1
EHW	-16.9022	145.746	0	1	1
EHW	-16.9005	145.741	0	1	1
EHW	-16.9005	145.741	0	1	1
EHW	-16.9004	145.74	0	1	1
EHW	-16.9004	145.737	0	1	1
EHW	-16.8997	145.731	0	1	1
EHW	-16.9005	145.73	0	1	1
EHW	-16.9016	145.743	0	1	1
EHW	-16.9002	145.735	0	1	1
EHW	-16.9006	145.742	0	1	1
EHW	-16.9012	145.742	0	1	1
EHW	-16.9042	145.731	0	1	1
EHW	-16.904	145.731	0	1	1
EHW	-16.9007	145.743	0	1	1
EHW	-16.9098	145.737	0	1	1
EHW	-16.9087	145.736	0	1	1
EHW	-16.9087	145.735	0	1	1
EHW	-16.9097	145.737	0	1	1
EHW	-16.8992	145.743	0	1	1
EHW	-16.8963	145.726	0	1	1
EHW	-16.9087	145.735	0	1	1
EHW	-16.9087	145.736	0	1	1
EHW	-16.898	145.738	0.5	0	0
EHW	-16.9072	145.726	0.5	0	0
EHW	-16.9034	145.723	0.5	0	0
EHW	-16.9023	145.723	0.5	0	0
EHW	-16.9068	145.737	0.5	0	0
EHW	-16.9068	145.737	0.5	0	0
EHW	-16.9068	145.737	0.5	0	0
EHW	-16.9024	145.728	0.5	0	0
EHW	-16.8984	145.727	0.5	0	0
EHW	-16.8977	145.741	0.5	0	0
EHW	-16.9026	145.732	0.5	0	0
EHW	-16.8987	145.741	0.5	0	0
EHW	-16.8979	145.74	0.5	0	0
EHW	-16.9012	145.73	0.5	0	0
EHW	-16.9086	145.725	0.5	0	0
EHW	-16.8996	145.741	0.5	0	0
EHW	-16.9005	145.741	0.5	0	0
EHW	-16.9004	145.74	0.5	0	0
EHW	-16.9004	145.739	0.5	0	0
EHW	-16.9002	145.726	0.5	0	0
EHW	-16.8999	145.726	0.5	0	0
EHW	-16.9011	145.731	0.5	0	0
EHW	-16.9024	145.742	0.5	0	0
EHW	-16.9024	145.741	0.5	0	0
EHW	-16.9023	145.741	0.5	0	0
EHW	-16.9016	145.741	0.5	0	0
EHW	-16.8956	145.73	0.5	0	0
EHW	-16.8981	145.749	0.5	0	0
EHW	-16.9029	145.746	0.5	0	0
EHW	-16.9032	145.741	0.5	0	0
EHW	-16.9029	145.737	0.5	0	0
EHW	-16.9026	145.734	0.5	0	0
EHW	-16.8996	145.741	0.5	0	0
EHW	-16.8979	145.729	0.5	0	0
EHW	-16.8976	145.728	0.5	0	0
EHW	-16.8965	145.728	0.5	0	0
EHW	-16.897	145.725	0.5	0	0
EHW	-16.898	145.725	0.5	0	0
EHW	-16.8994	145.723	0.5	0	0
EHW	-16.9	145.723	0.5	0	0
EHW	-16.9018	145.724	0.5	0	0
EHW	-16.9031	145.724	0.5	0	0
EHW	-16.9054	145.725	0.5	0	0
EHW	-16.9063	145.725	0.5	0	0
EHW	-16.9043	145.725	0.5	0	0
EHW	-16.9035	145.731	0.5	0	0
EHW	-16.8948	145.734	0.5	0	0
EHW	-16.904	145.734	0.5	0	0
EHW	-16.9	145.734	0.5	0	0
EHW	-16.898	145.739	0.5	0	0
EHW	-16.9008	145.733	0.5	0	0
EHW	-16.9011	145.732	0.5	0	0
EHW	-16.9141	145.73	0.5	0	0
EHW	-16.8989	145.731	0.5	0	0
EHW	-16.8988	145.73	0.5	0	0
EHW	-16.8971	145.729	0.5	0	0
EHW	-16.8957	145.742	0.5	0	0
EHW	-16.898	145.746	0.5	0	0
EHW	-16.9102	145.726	0.5	0	0
EHW	-16.9072	145.728	0.5	0	0
EHW	-16.9	145.733	0.5	0	0
EHW	-16.8997	145.732	0.5	0	0
EHW	-16.8991	145.732	0.5	0	0
EHW	-16.8991	145.733	0.5	0	0
EHW	-16.8989	145.733	0.5	0	0
EHW	-16.8947	145.728	0.5	0	0
EHW	-16.8956	145.726	0.5	0	0
EHW	-16.8969	145.724	0.5	0	0
EHW	-16.9012	145.738	0.5	0	0
EHW	-16.9018	145.735	0.5	0	0
EHW	-16.8998	145.742	0.5	0	0
EHW	-16.9001	145.743	0.5	0	0
EHW	-16.8951	145.738	0.5	0	0
EHW	-16.9029	145.737	0.5	0	0
EHW	-16.9041	145.737	0.5	0	0
EHW	-16.9039	145.735	0.5	0	0
EHW	-16.8993	145.744	0.5	0	0
EHW	-16.899	145.744	0.5	0	0
EHW	-16.899	145.743	0.5	0	0
EHW	-16.8988	145.744	0.5	0	0
EHW	-16.8942	145.73	0.5	0	0
EHW	-16.9055	145.742	0.5	0	0
EHW	-16.9052	145.739	0.5	0	0
EHW	-16.9047	145.745	0.5	0	0
EHW	-16.9047	145.744	0.5	0	0
EHW	-16.9045	145.74	0.5	0	0
EHW	-16.905	145.737	0.5	0	0
EHW	-16.9041	145.73	0.5	0	0
EHW	-16.8975	145.748	0.5	0	0
EHW	-16.8975	145.748	0.5	0	0
EHW	-16.897	145.746	0.5	0	0
EHW	-16.9008	145.743	0.5	0	0
EHW	-16.9015	145.742	0.5	0	0
EHW	-16.9014	145.74	0.5	0	0
EHW	-16.9012	145.738	0.5	0	0
EHW	-16.9012	145.738	0.5	0	0
EHW	-16.9006	145.731	0.5	0	0
EHW	-16.9006	145.73	0.5	0	0
EHW	-16.8998	145.729	0.5	0	0
EHW	-16.8984	145.725	0.5	0	0
EHW	-16.9121	145.735	0.5	0	0
EHW	-16.8962	145.742	0.5	0	0
EHW	-16.8973	145.737	0.5	0	1
EHW	-16.8965	145.737	0.5	0	1
EHW	-16.906	145.727	0.5	0	1
EHW	-16.9058	145.727	0.5	0	1
EHW	-16.9033	145.727	0.5	0	1
EHW	-16.8953	145.743	0.5	0	1
EHW	-16.907	145.739	0.5	0	1
EHW	-16.9077	145.737	0.5	0	1
EHW	-16.9078	145.738	0.5	0	1
EHW	-16.9126	145.728	0.5	0	1
EHW	-16.9059	145.73	0.5	0	1
EHW	-16.9071	145.73	0.5	0	1
EHW	-16.9102	145.73	0.5	0	1
EHW	-16.9095	145.733	0.5	0	1
EHW	-16.9093	145.733	0.5	0	1
EHW	-16.9096	145.731	0.5	0	1
EHW	-16.9011	145.727	0.5	0	1
EHW	-16.9037	145.74	0.5	0	1
EHW	-16.9043	145.739	0.5	0	1
EHW	-16.8993	145.753	0.5	0	1
EHW	-16.8998	145.745	0.5	0	1
EHW	-16.8998	145.745	0.5	0	1
EHW	-16.9006	145.744	0.5	0	1
EHW	-16.8998	145.745	0.5	0	1
EHW	-16.8998	145.745	0.5	0	1
EHW	-16.8997	145.745	0.5	0	1
EHW	-16.9023	145.743	0.5	0	1
EHW	-16.9024	145.732	0.5	0	1
EHW	-16.9132	145.729	0.5	0	1
EHW	-16.9132	145.729	0.5	0	1
EHW	-16.9124	145.73	0.5	0	1
EHW	-16.9129	145.727	0.5	0	1
EHW	-16.9096	145.726	0.5	0	1
EHW	-16.9088	145.726	0.5	0	1
EHW	-16.9087	145.725	0.5	0	1
EHW	-16.9017	145.74	0.5	0	1
EHW	-16.9021	145.74	0.5	0	1
EHW	-16.9053	145.734	0.5	0	1
EHW	-16.9053	145.733	0.5	0	1
EHW	-16.9058	145.733	0.5	0	1
EHW	-16.9017	145.731	0.5	0	1
EHW	-16.9015	145.741	0.5	0	1
EHW	-16.8959	145.729	0.5	0	1
EHW	-16.8944	145.731	0.5	0	1
EHW	-16.9037	145.746	0.5	0	1
EHW	-16.9036	145.745	0.5	0	1
EHW	-16.9036	145.744	0.5	0	1
EHW	-16.9034	145.743	0.5	0	1
EHW	-16.903	145.741	0.5	0	1
EHW	-16.9033	145.741	0.5	0	1
EHW	-16.9032	145.74	0.5	0	1
EHW	-16.9025	145.74	0.5	0	1
EHW	-16.9022	145.738	0.5	0	1
EHW	-16.903	145.738	0.5	0	1
EHW	-16.9029	145.738	0.5	0	1
EHW	-16.902	145.737	0.5	0	1
EHW	-16.9028	145.731	0.5	0	1
EHW	-16.899	145.742	0.5	0	1
EHW	-16.8973	145.734	0.5	0	1
EHW	-16.8987	145.732	0.5	0	1
EHW	-16.8974	145.728	0.5	0	1
EHW	-16.8977	145.726	0.5	0	1
EHW	-16.8977	145.724	0.5	0	1
EHW	-16.9007	145.724	0.5	0	1
EHW	-16.9032	145.724	0.5	0	1
EHW	-16.9005	145.722	0.5	0	1
EHW	-16.9112	145.732	0.5	0	1
EHW	-16.903	145.732	0.5	0	1
EHW	-16.8947	145.734	0.5	0	1
EHW	-16.9109	145.733	0.5	0	1
EHW	-16.9123	145.732	0.5	0	1
EHW	-16.9121	145.732	0.5	0	1
EHW	-16.913	145.732	0.5	0	1
EHW	-16.9127	145.733	0.5	0	1
EHW	-16.9104	145.733	0.5	0	1
EHW	-16.913	145.732	0.5	0	1
EHW	-16.9026	145.745	0.5	0	1
EHW	-16.9038	145.742	0.5	0	1
EHW	-16.9036	145.739	0.5	0	1
EHW	-16.9095	145.733	0.5	0	1
EHW	-16.9066	145.734	0.5	0	1
EHW	-16.9032	145.734	0.5	0	1
EHW	-16.903	145.734	0.5	0	1
EHW	-16.9001	145.735	0.5	0	1
EHW	-16.8996	145.734	0.5	0	1
EHW	-16.8992	145.735	0.5	0	1
EHW	-16.8958	145.735	0.5	0	1
EHW	-16.8977	145.739	0.5	0	1
EHW	-16.9134	145.73	0.5	0	1
EHW	-16.9139	145.728	0.5	0	1
EHW	-16.9139	145.728	0.5	0	1
EHW	-16.9139	145.728	0.5	0	1
EHW	-16.9067	145.733	0.5	0	1
EHW	-16.9068	145.733	0.5	0	1
EHW	-16.8978	145.73	0.5	0	1
EHW	-16.8985	145.729	0.5	0	1
EHW	-16.8945	145.728	0.5	0	1
EHW	-16.8943	145.728	0.5	0	1
EHW	-16.9001	145.736	0.5	0	1
EHW	-16.9124	145.731	0.5	0	1
EHW	-16.9124	145.73	0.5	0	1
EHW	-16.9123	145.729	0.5	0	1
EHW	-16.9122	145.728	0.5	0	1
EHW	-16.902	145.744	0.5	0	1
EHW	-16.902	145.744	0.5	0	1
EHW	-16.901	145.745	0.5	0	1
EHW	-16.9022	145.744	0.5	0	1
EHW	-16.901	145.745	0.5	0	1
EHW	-16.9064	145.738	0.5	0	1
EHW	-16.9067	145.735	0.5	0	1
EHW	-16.9013	145.725	0.5	0	1
EHW	-16.9096	145.727	0.5	0	1
EHW	-16.9129	145.728	0.5	0	1
EHW	-16.9101	145.728	0.5	0	1
EHW	-16.9049	145.728	0.5	0	1
EHW	-16.902	145.729	0.5	0	1
EHW	-16.9079	145.728	0.5	0	1
EHW	-16.9068	145.728	0.5	0	1
EHW	-16.9012	145.746	0.5	0	1
EHW	-16.9014	145.746	0.5	0	1
EHW	-16.8968	145.734	0.5	0	1
EHW	-16.9132	145.73	0.5	0	1
EHW	-16.899	145.732	0.5	0	1
EHW	-16.8988	145.732	0.5	0	1
EHW	-16.8983	145.733	0.5	0	1
EHW	-16.8982	145.731	0.5	0	1
EHW	-16.8974	145.731	0.5	0	1
EHW	-16.8948	145.728	0.5	0	1
EHW	-16.896	145.725	0.5	0	1
EHW	-16.9071	145.729	0.5	0	1
EHW	-16.909	145.731	0.5	0	1
EHW	-16.9087	145.726	0.5	0	1
EHW	-16.9004	145.743	0.5	0	1
EHW	-16.9073	145.741	0.5	0	1
EHW	-16.9103	145.728	0.5	0	1
EHW	-16.9095	145.728	0.5	0	1
EHW	-16.9074	145.728	0.5	0	1
EHW	-16.9072	145.727	0.5	0	1
EHW	-16.9068	145.728	0.5	0	1
EHW	-16.9107	145.728	0.5	0	1
EHW	-16.9042	145.737	0.5	0	1
EHW	-16.9041	145.737	0.5	0	1
EHW	-16.9028	145.735	0.5	0	1
EHW	-16.8986	145.743	0.5	0	1
EHW	-16.9094	145.732	0.5	0	1
EHW	-16.9085	145.732	0.5	0	1
EHW	-16.9093	145.733	0.5	0	1
EHW	-16.9052	145.74	0.5	0	1
EHW	-16.9061	145.739	0.5	0	1
EHW	-16.905	145.737	0.5	0	1
EHW	-16.9059	145.737	0.5	0	1
EHW	-16.905	145.737	0.5	0	1
EHW	-16.913	145.726	0.5	0	1
EHW	-16.9048	145.744	0.5	0	1
EHW	-16.9048	145.743	0.5	0	1
EHW	-16.9047	145.742	0.5	0	1
EHW	-16.9053	145.74	0.5	0	1
EHW	-16.9044	145.739	0.5	0	1
EHW	-16.9042	145.737	0.5	0	1
EHW	-16.905	145.737	0.5	0	1
EHW	-16.904	145.735	0.5	0	1
EHW	-16.9049	145.745	0.5	0	1
EHW	-16.9116	145.732	0.5	0	1
EHW	-16.9119	145.732	0.5	0	1
EHW	-16.9119	145.732	0.5	0	1
EHW	-16.8964	145.727	0.5	0	1
EHW	-16.8956	145.726	0.5	0	1
EHW	-16.8957	145.726	0.5	0	1
EHW	-16.9066	145.732	0.5	0	1
EHW	-16.9082	145.733	0.5	0	1
EHW	-16.9072	145.731	0.5	0	1
EHW	-16.9065	145.733	0.5	0	1
EHW	-16.9054	145.732	0.5	0	1
EHW	-16.9054	145.731	0.5	0	1
EHW	-16.9046	145.731	0.5	0	1
EHW	-16.9044	145.73	0.5	0	1
EHW	-16.9042	145.73	0.5	0	1
EHW	-16.9038	145.73	0.5	0	1
EHW	-16.903	145.729	0.5	0	1
EHW	-16.8974	145.747	0.5	0	1
EHW	-16.8972	145.745	0.5	0	1
EHW	-16.8971	145.742	0.5	0	1
EHW	-16.9017	145.744	0.5	0	1
EHW	-16.9003	145.737	0.5	0	1
EHW	-16.8996	145.73	0.5	0	1
EHW	-16.8998	145.729	0.5	0	1
EHW	-16.9016	145.743	0.5	0	1
EHW	-16.9002	145.735	0.5	0	1
EHW	-16.9013	145.74	0.5	0	1
EHW	-16.9046	145.732	0.5	0	1
EHW	-16.8974	145.735	0.5	0	1
EHW	-16.9117	145.735	0.5	0	1
EHW	-16.9	145.734	0.5	0	1
EHW	-16.9118	145.735	0.5	0	1
EHW	-16.9035	145.744	0.5	0.5	0
EHW	-16.8976	145.726	0.5	0.5	0
EHW	-16.8994	145.735	0.5	0.5	0
EHW	-16.8996	145.743	0.5	0.5	0
EHW	-16.8972	145.744	0.5	0.5	0
EHW	-16.9046	145.743	0.5	0.5	1
EHW	-16.9039	145.733	0.5	0.5	1
EHW	-16.9018	145.745	0.5	0.5	1
EHW	-16.9029	145.737	0.5	0.5	1
EHW	-16.9056	145.734	0.5	0.5	1
EHW	-16.9079	145.732	0.5	0.5	1
EHW	-16.9073	145.726	0.5	1	0
EHW	-16.898	145.738	0.5	1	0
EHW	-16.8955	145.741	0.5	1	0
EHW	-16.9068	145.737	0.5	1	0
EHW	-16.9025	145.725	0.5	1	0
EHW	-16.8972	145.727	0.5	1	0
EHW	-16.9022	145.739	0.5	1	0
EHW	-16.9039	145.726	0.5	1	0
EHW	-16.8988	145.742	0.5	1	0
EHW	-16.9046	145.725	0.5	1	0
EHW	-16.9004	145.74	0.5	1	0
EHW	-16.8995	145.74	0.5	1	0
EHW	-16.8995	145.739	0.5	1	0
EHW	-16.8989	145.725	0.5	1	0
EHW	-16.8989	145.745	0.5	1	0
EHW	-16.9017	145.731	0.5	1	0
EHW	-16.8988	145.742	0.5	1	0
EHW	-16.8987	145.741	0.5	1	0
EHW	-16.8996	145.74	0.5	1	0
EHW	-16.9066	145.731	0.5	1	0
EHW	-16.8978	145.728	0.5	1	0
EHW	-16.8975	145.728	0.5	1	0
EHW	-16.8972	145.726	0.5	1	0
EHW	-16.8963	145.726	0.5	1	0
EHW	-16.898	145.723	0.5	1	0
EHW	-16.8991	145.723	0.5	1	0
EHW	-16.9012	145.723	0.5	1	0
EHW	-16.9061	145.734	0.5	1	0
EHW	-16.896	145.735	0.5	1	0
EHW	-16.8936	145.74	0.5	1	0
EHW	-16.898	145.731	0.5	1	0
EHW	-16.8982	145.744	0.5	1	0
EHW	-16.9009	145.724	0.5	1	0
EHW	-16.9	145.724	0.5	1	0
EHW	-16.9006	145.724	0.5	1	0
EHW	-16.9109	145.726	0.5	1	0
EHW	-16.9036	145.722	0.5	1	0
EHW	-16.9049	145.742	0.5	1	0
EHW	-16.9003	145.743	0.5	1	0
EHW	-16.8997	145.743	0.5	1	0
EHW	-16.91	145.727	0.5	1	0
EHW	-16.9107	145.728	0.5	1	0
EHW	-16.903	145.738	0.5	1	0
EHW	-16.9041	145.736	0.5	1	0
EHW	-16.906	145.738	0.5	1	0
EHW	-16.9051	145.738	0.5	1	0
EHW	-16.9048	145.735	0.5	1	0
EHW	-16.8969	145.748	0.5	1	0
EHW	-16.8969	145.747	0.5	1	0
EHW	-16.9014	145.74	0.5	1	0
EHW	-16.9004	145.739	0.5	1	0
EHW	-16.8979	145.74	0.5	1	0
EHW	-16.8984	145.725	0.5	1	0
EHW	-16.9067	145.727	0.5	1	1
EHW	-16.9041	145.727	0.5	1	1
EHW	-16.9032	145.727	0.5	1	1
EHW	-16.9077	145.737	0.5	1	1
EHW	-16.9075	145.735	0.5	1	1
EHW	-16.9031	145.725	0.5	1	1
EHW	-16.9065	145.731	0.5	1	1
EHW	-16.9103	145.731	0.5	1	1
EHW	-16.9101	145.73	0.5	1	1
EHW	-16.9103	145.732	0.5	1	1
EHW	-16.9047	145.738	0.5	1	1
EHW	-16.8998	145.745	0.5	1	1
EHW	-16.9041	145.743	0.5	1	1
EHW	-16.9024	145.743	0.5	1	1
EHW	-16.8991	145.745	0.5	1	1
EHW	-16.9014	145.732	0.5	1	1
EHW	-16.903	145.731	0.5	1	1
EHW	-16.8977	145.733	0.5	1	1
EHW	-16.8982	145.729	0.5	1	1
EHW	-16.9048	145.728	0.5	1	1
EHW	-16.9114	145.733	0.5	1	1
EHW	-16.9038	145.742	0.5	1	1
EHW	-16.9036	145.739	0.5	1	1
EHW	-16.9036	145.739	0.5	1	1
EHW	-16.9028	145.734	0.5	1	1
EHW	-16.8999	145.735	0.5	1	1
EHW	-16.8994	145.734	0.5	1	1
EHW	-16.8969	145.735	0.5	1	1
EHW	-16.8974	145.74	0.5	1	1
EHW	-16.9068	145.733	0.5	1	1
EHW	-16.8974	145.73	0.5	1	1
EHW	-16.8945	145.729	0.5	1	1
EHW	-16.9042	145.733	0.5	1	1
EHW	-16.8996	145.737	0.5	1	1
EHW	-16.9	145.737	0.5	1	1
EHW	-16.9124	145.73	0.5	1	1
EHW	-16.9022	145.744	0.5	1	1
EHW	-16.9065	145.737	0.5	1	1
EHW	-16.9067	145.736	0.5	1	1
EHW	-16.906	145.729	0.5	1	1
EHW	-16.9052	145.729	0.5	1	1
EHW	-16.9016	145.729	0.5	1	1
EHW	-16.9132	145.728	0.5	1	1
EHW	-16.9076	145.728	0.5	1	1
EHW	-16.9066	145.728	0.5	1	1
EHW	-16.9051	145.728	0.5	1	1
EHW	-16.9012	145.746	0.5	1	1
EHW	-16.9014	145.746	0.5	1	1
EHW	-16.9014	145.746	0.5	1	1
EHW	-16.9012	145.746	0.5	1	1
EHW	-16.9147	145.73	0.5	1	1
EHW	-16.897	145.73	0.5	1	1
EHW	-16.8947	145.726	0.5	1	1
EHW	-16.9062	145.729	0.5	1	1
EHW	-16.9073	145.729	0.5	1	1
EHW	-16.902	145.738	0.5	1	1
EHW	-16.9024	145.738	0.5	1	1
EHW	-16.9018	145.742	0.5	1	1
EHW	-16.9047	145.732	0.5	1	1
EHW	-16.9049	145.731	0.5	1	1
EHW	-16.9101	145.728	0.5	1	1
EHW	-16.909	145.728	0.5	1	1
EHW	-16.9066	145.728	0.5	1	1
EHW	-16.904	145.736	0.5	1	1
EHW	-16.9053	145.74	0.5	1	1
EHW	-16.9052	145.739	0.5	1	1
EHW	-16.9058	145.736	0.5	1	1
EHW	-16.9127	145.726	0.5	1	1
EHW	-16.9052	145.74	0.5	1	1
EHW	-16.9051	145.743	0.5	1	1
EHW	-16.8988	145.738	0.5	1	1
EHW	-16.9113	145.732	0.5	1	1
EHW	-16.9052	145.73	0.5	1	1
EHW	-16.905	145.73	0.5	1	1
EHW	-16.9059	145.731	0.5	1	1
EHW	-16.9041	145.746	0.5	1	1
EHW	-16.9072	145.732	0.5	1	1
EHW	-16.9074	145.731	0.5	1	1
EHW	-16.908	145.732	0.5	1	1
EHW	-16.9083	145.732	0.5	1	1
EHW	-16.9079	145.732	0.5	1	1
EHW	-16.902	145.746	0.5	1	1
EHW	-16.9012	145.739	0.5	1	1
EHW	-16.9009	145.737	0.5	1	1
EHW	-16.9004	145.737	0.5	1	1
EHW	-16.904	145.733	0.5	1	1
EHW	-16.9027	145.733	0.5	1	1
EHW	-16.912	145.735	0.5	1	1
EHW	-16.9088	145.728	0.5	1	1
EHW	-16.8972	145.736	1	0	0
EHW	-16.9073	145.726	1	0	0
EHW	-16.9007	145.744	1	0	0
EHW	-16.9079	145.726	1	0	0
EHW	-16.8993	145.725	1	0	0
EHW	-16.9013	145.731	1	0	0
EHW	-16.9015	145.742	1	0	0
EHW	-16.9023	145.74	1	0	0
EHW	-16.8979	145.747	1	0	0
EHW	-16.902	145.73	1	0	0
EHW	-16.8987	145.741	1	0	0
EHW	-16.8975	145.732	1	0	0
EHW	-16.9068	145.731	1	0	0
EHW	-16.9006	145.723	1	0	0
EHW	-16.9045	145.724	1	0	0
EHW	-16.9038	145.723	1	0	0
EHW	-16.8982	145.731	1	0	0
EHW	-16.9071	145.741	1	0	0
EHW	-16.9018	145.734	1	0	0
EHW	-16.9063	145.728	1	0	0
EHW	-16.9041	145.736	1	0	0
EHW	-16.8983	145.744	1	0	0
EHW	-16.9061	145.74	1	0	0
EHW	-16.9049	145.736	1	0	0
EHW	-16.8988	145.737	1	0	0
EHW	-16.8978	145.743	1	0	0
EHW	-16.9005	145.741	1	0	0
EHW	-16.8972	145.739	1	0	1
EHW	-16.9075	145.727	1	0	1
EHW	-16.9071	145.741	1	0	1
EHW	-16.908	145.74	1	0	1
EHW	-16.907	145.739	1	0	1
EHW	-16.9078	145.739	1	0	1
EHW	-16.9077	145.737	1	0	1
EHW	-16.9075	145.734	1	0	1
EHW	-16.9071	145.741	1	0	1
EHW	-16.9076	145.741	1	0	1
EHW	-16.9096	145.731	1	0	1
EHW	-16.9102	145.731	1	0	1
EHW	-16.8981	145.753	1	0	1
EHW	-16.8997	145.745	1	0	1
EHW	-16.8998	145.745	1	0	1
EHW	-16.9132	145.729	1	0	1
EHW	-16.9123	145.729	1	0	1
EHW	-16.9132	145.727	1	0	1
EHW	-16.9055	145.726	1	0	1
EHW	-16.9023	145.74	1	0	1
EHW	-16.901	145.723	1	0	1
EHW	-16.9061	145.725	1	0	1
EHW	-16.9001	145.722	1	0	1
EHW	-16.8972	145.736	1	0	1
EHW	-16.9122	145.732	1	0	1
EHW	-16.9113	145.733	1	0	1
EHW	-16.9038	145.741	1	0	1
EHW	-16.9037	145.74	1	0	1
EHW	-16.9039	145.734	1	0	1
EHW	-16.8978	145.739	1	0	1
EHW	-16.898	145.73	1	0	1
EHW	-16.8973	145.729	1	0	1
EHW	-16.8998	145.737	1	0	1
EHW	-16.9068	145.737	1	0	1
EHW	-16.9039	145.729	1	0	1
EHW	-16.9012	145.746	1	0	1
EHW	-16.9006	145.746	1	0	1
EHW	-16.9006	145.746	1	0	1
EHW	-16.9012	145.746	1	0	1
EHW	-16.8991	145.735	1	0	1
EHW	-16.8963	145.729	1	0	1
EHW	-16.8961	145.73	1	0	1
EHW	-16.907	145.73	1	0	1
EHW	-16.9074	145.73	1	0	1
EHW	-16.8991	145.743	1	0	1
EHW	-16.9098	145.727	1	0	1
EHW	-16.8983	145.743	1	0	1
EHW	-16.9049	145.735	1	0	1
EHW	-16.9057	145.734	1	0	1
EHW	-16.905	145.737	1	0	1
EHW	-16.9085	145.733	1	0	1
EHW	-16.9074	145.731	1	0	1
EHW	-16.9074	145.731	1	0	1
EHW	-16.9012	145.742	1	0	1
EHW	-16.9012	145.738	1	0	1
EHW	-16.9113	145.734	1	0	1
EHW	-16.9109	145.734	1	0	1
EHW	-16.8976	145.726	1	0.5	0
EHW	-16.9039	145.741	1	0.5	0
EHW	-16.9017	145.732	1	0.5	0
EHW	-16.8991	145.745	1	0.5	0
EHW	-16.8979	145.726	1	0.5	1
EHW	-16.8964	145.727	1	0.5	1
EHW	-16.9123	145.732	1	0.5	1
EHW	-16.8968	145.735	1	0.5	1
EHW	-16.8972	145.739	1	0.5	1
EHW	-16.9069	145.738	1	0.5	1
EHW	-16.9053	145.729	1	0.5	1
EHW	-16.9008	145.746	1	0.5	1
EHW	-16.8982	145.735	1	0.5	1
EHW	-16.8975	145.738	1	0.5	1
EHW	-16.9135	145.726	1	0.5	1
EHW	-16.9062	145.726	1	1	0
EHW	-16.8954	145.737	1	1	0
EHW	-16.8934	145.737	1	1	0
EHW	-16.8971	145.737	1	1	0
EHW	-16.897	145.739	1	1	0
EHW	-16.9085	145.726	1	1	0
EHW	-16.9081	145.726	1	1	0
EHW	-16.9079	145.727	1	1	0
EHW	-16.9062	145.726	1	1	0
EHW	-16.906	145.727	1	1	0
EHW	-16.9041	145.726	1	1	0
EHW	-16.9039	145.727	1	1	0
EHW	-16.9037	145.727	1	1	0
EHW	-16.9031	145.726	1	1	0
EHW	-16.9042	145.727	1	1	0
EHW	-16.9034	145.728	1	1	0
EHW	-16.9034	145.728	1	1	0
EHW	-16.9038	145.728	1	1	0
EHW	-16.904	145.728	1	1	0
EHW	-16.904	145.728	1	1	0
EHW	-16.9026	145.724	1	1	0
EHW	-16.895	145.742	1	1	0
EHW	-16.8963	145.742	1	1	0
EHW	-16.8971	145.742	1	1	0
EHW	-16.8965	145.742	1	1	0
EHW	-16.8968	145.741	1	1	0
EHW	-16.8953	145.741	1	1	0
EHW	-16.8953	145.743	1	1	0
EHW	-16.9072	145.741	1	1	0
EHW	-16.9072	145.741	1	1	0
EHW	-16.9079	145.741	1	1	0
EHW	-16.9079	145.741	1	1	0
EHW	-16.9029	145.727	1	1	0
EHW	-16.9028	145.727	1	1	0
EHW	-16.9021	145.727	1	1	0
EHW	-16.9031	145.726	1	1	0
EHW	-16.9031	145.726	1	1	0
EHW	-16.8987	145.726	1	1	0
EHW	-16.8983	145.725	1	1	0
EHW	-16.8984	145.725	1	1	0
EHW	-16.8982	145.725	1	1	0
EHW	-16.8987	145.726	1	1	0
EHW	-16.8978	145.727	1	1	0
EHW	-16.9096	145.731	1	1	0
EHW	-16.9014	145.726	1	1	0
EHW	-16.9047	145.741	1	1	0
EHW	-16.9045	145.741	1	1	0
EHW	-16.9037	145.741	1	1	0
EHW	-16.904	145.74	1	1	0
EHW	-16.9044	145.74	1	1	0
EHW	-16.9018	145.739	1	1	0
EHW	-16.8996	145.754	1	1	0
EHW	-16.9005	145.746	1	1	0
EHW	-16.9008	145.744	1	1	0
EHW	-16.9008	145.743	1	1	0
EHW	-16.9036	145.743	1	1	0
EHW	-16.9046	145.743	1	1	0
EHW	-16.8978	145.74	1	1	0
EHW	-16.8967	145.74	1	1	0
EHW	-16.8965	145.74	1	1	0
EHW	-16.9021	145.743	1	1	0
EHW	-16.9041	145.726	1	1	0
EHW	-16.9032	145.731	1	1	0
EHW	-16.8988	145.742	1	1	0
EHW	-16.8981	145.742	1	1	0
EHW	-16.8987	145.741	1	1	0
EHW	-16.898	145.741	1	1	0
EHW	-16.8986	145.74	1	1	0
EHW	-16.8979	145.74	1	1	0
EHW	-16.8978	145.74	1	1	0
EHW	-16.9005	145.73	1	1	0
EHW	-16.9005	145.73	1	1	0
EHW	-16.9014	145.73	1	1	0
EHW	-16.9016	145.73	1	1	0
EHW	-16.9056	145.728	1	1	0
EHW	-16.9047	145.726	1	1	0
EHW	-16.909	145.726	1	1	0
EHW	-16.9089	145.725	1	1	0
EHW	-16.9081	145.726	1	1	0
EHW	-16.9006	145.742	1	1	0
EHW	-16.9005	145.741	1	1	0
EHW	-16.8996	145.741	1	1	0
EHW	-16.8996	145.74	1	1	0
EHW	-16.8995	145.74	1	1	0
EHW	-16.8995	145.74	1	1	0
EHW	-16.8995	145.74	1	1	0
EHW	-16.9006	145.726	1	1	0
EHW	-16.9004	145.725	1	1	0
EHW	-16.8997	145.726	1	1	0
EHW	-16.8986	145.746	1	1	0
EHW	-16.8987	145.745	1	1	0
EHW	-16.8984	145.746	1	1	0
EHW	-16.8983	145.745	1	1	0
EHW	-16.8982	145.746	1	1	0
EHW	-16.8981	145.745	1	1	0
EHW	-16.8981	145.746	1	1	0
EHW	-16.902	145.732	1	1	0
EHW	-16.9024	145.731	1	1	0
EHW	-16.9024	145.741	1	1	0
EHW	-16.9014	145.741	1	1	0
EHW	-16.9023	145.741	1	1	0
EHW	-16.9014	145.741	1	1	0
EHW	-16.9023	145.74	1	1	0
EHW	-16.9014	145.74	1	1	0
EHW	-16.9023	145.74	1	1	0
EHW	-16.9014	145.74	1	1	0
EHW	-16.8954	145.73	1	1	0
EHW	-16.8945	145.731	1	1	0
EHW	-16.898	145.749	1	1	0
EHW	-16.8979	145.747	1	1	0
EHW	-16.9037	145.745	1	1	0
EHW	-16.9028	145.745	1	1	0
EHW	-16.9028	145.745	1	1	0
EHW	-16.9033	145.741	1	1	0
EHW	-16.9024	145.741	1	1	0
EHW	-16.9023	145.741	1	1	0
EHW	-16.9032	145.74	1	1	0
EHW	-16.9023	145.741	1	1	0
EHW	-16.9032	145.74	1	1	0
EHW	-16.9024	145.739	1	1	0
EHW	-16.9024	145.738	1	1	0
EHW	-16.9021	145.738	1	1	0
EHW	-16.9028	145.736	1	1	0
EHW	-16.9028	145.735	1	1	0
EHW	-16.9026	145.743	1	1	0
EHW	-16.903	145.73	1	1	0
EHW	-16.9021	145.73	1	1	0
EHW	-16.8997	145.742	1	1	0
EHW	-16.8997	145.742	1	1	0
EHW	-16.8987	145.741	1	1	0
EHW	-16.8996	145.741	1	1	0
EHW	-16.8987	145.741	1	1	0
EHW	-16.8996	145.74	1	1	0
EHW	-16.8995	145.74	1	1	0
EHW	-16.8988	145.74	1	1	0
EHW	-16.8995	145.74	1	1	0
EHW	-16.8988	145.74	1	1	0
EHW	-16.8987	145.739	1	1	0
EHW	-16.8979	145.734	1	1	0
EHW	-16.8978	145.734	1	1	0
EHW	-16.8974	145.733	1	1	0
EHW	-16.8983	145.732	1	1	0
EHW	-16.8996	145.73	1	1	0
EHW	-16.8996	145.73	1	1	0
EHW	-16.8985	145.729	1	1	0
EHW	-16.8977	145.729	1	1	0
EHW	-16.8974	145.728	1	1	0
EHW	-16.8964	145.727	1	1	0
EHW	-16.8973	145.727	1	1	0
EHW	-16.8966	145.726	1	1	0
EHW	-16.897	145.725	1	1	0
EHW	-16.8973	145.725	1	1	0
EHW	-16.8974	145.725	1	1	0
EHW	-16.8974	145.724	1	1	0
EHW	-16.8985	145.723	1	1	0
EHW	-16.8992	145.723	1	1	0
EHW	-16.8995	145.722	1	1	0
EHW	-16.9008	145.723	1	1	0
EHW	-16.9021	145.724	1	1	0
EHW	-16.9023	145.724	1	1	0
EHW	-16.9023	145.724	1	1	0
EHW	-16.9024	145.724	1	1	0
EHW	-16.9025	145.725	1	1	0
EHW	-16.9032	145.724	1	1	0
EHW	-16.9038	145.725	1	1	0
EHW	-16.905	145.724	1	1	0
EHW	-16.9054	145.725	1	1	0
EHW	-16.9066	145.725	1	1	0
EHW	-16.8988	145.73	1	1	0
EHW	-16.9002	145.723	1	1	0
EHW	-16.9034	145.725	1	1	0
EHW	-16.8993	145.729	1	1	0
EHW	-16.904	145.728	1	1	0
EHW	-16.9048	145.728	1	1	0
EHW	-16.9048	145.727	1	1	0
EHW	-16.9039	145.727	1	1	0
EHW	-16.9041	145.727	1	1	0
EHW	-16.9041	145.726	1	1	0
EHW	-16.9046	145.726	1	1	0
EHW	-16.9046	145.725	1	1	0
EHW	-16.9039	145.725	1	1	0
EHW	-16.9046	145.725	1	1	0
EHW	-16.9036	145.722	1	1	0
EHW	-16.9025	145.732	1	1	0
EHW	-16.9029	145.732	1	1	0
EHW	-16.9023	145.732	1	1	0
EHW	-16.9036	145.732	1	1	0
EHW	-16.9034	145.731	1	1	0
EHW	-16.9042	145.731	1	1	0
EHW	-16.8967	145.738	1	1	0
EHW	-16.8966	145.737	1	1	0
EHW	-16.8964	145.736	1	1	0
EHW	-16.8962	145.736	1	1	0
EHW	-16.8952	145.735	1	1	0
EHW	-16.8949	145.735	1	1	0
EHW	-16.8948	145.734	1	1	0
EHW	-16.8948	145.735	1	1	0
EHW	-16.8962	145.735	1	1	0
EHW	-16.9053	145.734	1	1	0
EHW	-16.9035	145.734	1	1	0
EHW	-16.903	145.734	1	1	0
EHW	-16.9013	145.734	1	1	0
EHW	-16.9011	145.734	1	1	0
EHW	-16.8992	145.734	1	1	0
EHW	-16.8974	145.735	1	1	0
EHW	-16.8971	145.735	1	1	0
EHW	-16.8962	145.735	1	1	0
EHW	-16.9084	145.733	1	1	0
EHW	-16.9084	145.733	1	1	0
EHW	-16.9002	145.734	1	1	0
EHW	-16.8976	145.74	1	1	0
EHW	-16.8967	145.74	1	1	0
EHW	-16.8965	145.74	1	1	0
EHW	-16.8987	145.739	1	1	0
EHW	-16.9019	145.732	1	1	0
EHW	-16.8988	145.73	1	1	0
EHW	-16.8988	145.73	1	1	0
EHW	-16.8981	145.73	1	1	0
EHW	-16.8982	145.729	1	1	0
EHW	-16.8978	145.729	1	1	0
EHW	-16.8976	145.729	1	1	0
EHW	-16.8965	145.729	1	1	0
EHW	-16.8948	145.728	1	1	0
EHW	-16.8937	145.729	1	1	0
EHW	-16.8941	145.729	1	1	0
EHW	-16.8933	145.73	1	1	0
EHW	-16.8997	145.737	1	1	0
EHW	-16.9047	145.743	1	1	0
EHW	-16.9045	145.744	1	1	0
EHW	-16.901	145.744	1	1	0
EHW	-16.9009	145.744	1	1	0
EHW	-16.8998	145.744	1	1	0
EHW	-16.8995	145.745	1	1	0
EHW	-16.8998	145.744	1	1	0
EHW	-16.8993	145.745	1	1	0
EHW	-16.8994	145.744	1	1	0
EHW	-16.8989	145.745	1	1	0
EHW	-16.8987	145.745	1	1	0
EHW	-16.8979	145.744	1	1	0
EHW	-16.9024	145.744	1	1	0
EHW	-16.9022	145.744	1	1	0
EHW	-16.9059	145.737	1	1	0
EHW	-16.9071	145.74	1	1	0
EHW	-16.8994	145.746	1	1	0
EHW	-16.8993	145.746	1	1	0
EHW	-16.899	145.746	1	1	0
EHW	-16.8986	145.746	1	1	0
EHW	-16.8984	145.746	1	1	0
EHW	-16.8967	145.747	1	1	0
EHW	-16.8967	145.747	1	1	0
EHW	-16.8967	145.747	1	1	0
EHW	-16.9021	145.725	1	1	0
EHW	-16.9019	145.725	1	1	0
EHW	-16.9013	145.724	1	1	0
EHW	-16.9011	145.724	1	1	0
EHW	-16.901	145.725	1	1	0
EHW	-16.9008	145.725	1	1	0
EHW	-16.9004	145.724	1	1	0
EHW	-16.909	145.727	1	1	0
EHW	-16.9044	145.728	1	1	0
EHW	-16.9034	145.729	1	1	0
EHW	-16.9077	145.728	1	1	0
EHW	-16.907	145.728	1	1	0
EHW	-16.9016	145.731	1	1	0
EHW	-16.8992	145.736	1	1	0
EHW	-16.8971	145.734	1	1	0
EHW	-16.897	145.734	1	1	0
EHW	-16.8962	145.734	1	1	0
EHW	-16.896	145.734	1	1	0
EHW	-16.8958	145.734	1	1	0
EHW	-16.8956	145.734	1	1	0
EHW	-16.9006	145.728	1	1	0
EHW	-16.9	145.727	1	1	0
EHW	-16.9001	145.734	1	1	0
EHW	-16.8999	145.733	1	1	0
EHW	-16.8997	145.734	1	1	0
EHW	-16.8993	145.733	1	1	0
EHW	-16.8985	145.732	1	1	0
EHW	-16.8985	145.733	1	1	0
EHW	-16.8982	145.733	1	1	0
EHW	-16.8977	145.732	1	1	0
EHW	-16.897	145.73	1	1	0
EHW	-16.8968	145.73	1	1	0
EHW	-16.8963	145.725	1	1	0
EHW	-16.8947	145.727	1	1	0
EHW	-16.8951	145.725	1	1	0
EHW	-16.9022	145.738	1	1	0
EHW	-16.902	145.737	1	1	0
EHW	-16.902	145.737	1	1	0
EHW	-16.9019	145.736	1	1	0
EHW	-16.9019	145.736	1	1	0
EHW	-16.9048	145.724	1	1	0
EHW	-16.9052	145.724	1	1	0
EHW	-16.9055	145.723	1	1	0
EHW	-16.9052	145.723	1	1	0
EHW	-16.905	145.723	1	1	0
EHW	-16.9087	145.727	1	1	0
EHW	-16.9067	145.741	1	1	0
EHW	-16.9055	145.742	1	1	0
EHW	-16.9053	145.742	1	1	0
EHW	-16.9047	145.742	1	1	0
EHW	-16.9046	145.742	1	1	0
EHW	-16.9041	145.742	1	1	0
EHW	-16.9044	145.742	1	1	0
EHW	-16.904	145.742	1	1	0
EHW	-16.9039	145.742	1	1	0
EHW	-16.9038	145.742	1	1	0
EHW	-16.9022	145.742	1	1	0
EHW	-16.8999	145.743	1	1	0
EHW	-16.8995	145.743	1	1	0
EHW	-16.8984	145.743	1	1	0
EHW	-16.8946	145.735	1	1	0
EHW	-16.9095	145.727	1	1	0
EHW	-16.9089	145.727	1	1	0
EHW	-16.9077	145.727	1	1	0
[truncated: 1,136 more rows]

## Sheet: housing data pp
site	lat	long	height	material	screen
PP	-16.9242	145.767	0	0	0
PP	-16.9241	145.767	0	0	0
PP	-16.918	145.76	0	0	0
PP	-16.9292	145.769	0	0	0
PP	-16.9292	145.769	0	0	0
PP	-16.9291	145.769	0	0	0
PP	-16.9289	145.769	0	0	0
PP	-16.9289	145.77	0	0	0
PP	-16.9289	145.77	0	0	0
PP	-16.9288	145.769	0	0	0
PP	-16.9287	145.769	0	0	0
PP	-16.9286	145.77	0	0	0
PP	-16.9283	145.769	0	0	0
PP	-16.9282	145.771	0	0	0
PP	-16.9282	145.769	0	0	0
PP	-16.928	145.769	0	0	0
PP	-16.9279	145.77	0	0	0
PP	-16.9278	145.77	0	0	0
PP	-16.9278	145.769	0	0	0
PP	-16.9277	145.77	0	0	0
PP	-16.9277	145.771	0	0	0
PP	-16.9277	145.771	0	0	0
PP	-16.9276	145.772	0	0	0
PP	-16.9275	145.771	0	0	0
PP	-16.9275	145.769	0	0	0
PP	-16.9274	145.77	0	0	0
PP	-16.9274	145.769	0	0	0
PP	-16.9273	145.77	0	0	0
PP	-16.9273	145.771	0	0	0
PP	-16.9271	145.771	0	0	0
PP	-16.9271	145.771	0	0	0
PP	-16.9267	145.771	0	0	0
PP	-16.9267	145.769	0	0	0
PP	-16.9264	145.77	0	0	0
PP	-16.9263	145.766	0	0	0
PP	-16.9263	145.769	0	0	0
PP	-16.9262	145.766	0	0	0
PP	-16.9262	145.767	0	0	0
PP	-16.9262	145.766	0	0	0
PP	-16.9261	145.769	0	0	0
PP	-16.9261	145.77	0	0	0
PP	-16.9261	145.767	0	0	0
PP	-16.926	145.769	0	0	0
PP	-16.9259	145.766	0	0	0
PP	-16.9259	145.766	0	0	0
PP	-16.9259	145.77	0	0	0
PP	-16.9258	145.769	0	0	0
PP	-16.9258	145.769	0	0	0
PP	-16.9258	145.766	0	0	0
PP	-16.9258	145.766	0	0	0
PP	-16.9258	145.766	0	0	0
PP	-16.9258	145.766	0	0	0
PP	-16.9258	145.766	0	0	0
PP	-16.9257	145.769	0	0	0
PP	-16.9257	145.769	0	0	0
PP	-16.9257	145.769	0	0	0
PP	-16.9257	145.769	0	0	0
PP	-16.9257	145.769	0	0	0
PP	-16.9257	145.77	0	0	0
PP	-16.9257	145.766	0	0	0
PP	-16.9257	145.769	0	0	0
PP	-16.9257	145.77	0	0	0
PP	-16.9256	145.767	0	0	0
PP	-16.9256	145.767	0	0	0
PP	-16.9256	145.767	0	0	0
PP	-16.9256	145.769	0	0	0
PP	-16.9256	145.77	0	0	0
PP	-16.9255	145.768	0	0	0
PP	-16.9255	145.767	0	0	0
PP	-16.9255	145.765	0	0	0
PP	-16.9255	145.765	0	0	0
PP	-16.9255	145.77	0	0	0
PP	-16.9254	145.769	0	0	0
PP	-16.9254	145.766	0	0	0
PP	-16.9254	145.768	0	0	0
PP	-16.9254	145.766	0	0	0
PP	-16.9254	145.769	0	0	0
PP	-16.9254	145.769	0	0	0
PP	-16.9253	145.766	0	0	0
PP	-16.9253	145.769	0	0	0
PP	-16.9253	145.768	0	0	0
PP	-16.9252	145.77	0	0	0
PP	-16.9252	145.766	0	0	0
PP	-16.9252	145.77	0	0	0
PP	-16.9252	145.766	0	0	0
PP	-16.9252	145.77	0	0	0
PP	-16.9251	145.766	0	0	0
PP	-16.9251	145.766	0	0	0
PP	-16.9251	145.77	0	0	0
PP	-16.925	145.77	0	0	0
PP	-16.925	145.77	0	0	0
PP	-16.925	145.768	0	0	0
PP	-16.925	145.769	0	0	0
PP	-16.925	145.766	0	0	0
PP	-16.925	145.769	0	0	0
PP	-16.9249	145.769	0	0	0
PP	-16.9248	145.769	0	0	0
PP	-16.9248	145.769	0	0	0
PP	-16.9247	145.769	0	0	0
PP	-16.9247	145.769	0	0	0
PP	-16.9247	145.769	0	0	0
PP	-16.9247	145.768	0	0	0
PP	-16.9245	145.766	0	0	0
PP	-16.9245	145.768	0	0	0
PP	-16.9245	145.768	0	0	0
PP	-16.9245	145.762	0	0	0
PP	-16.9244	145.766	0	0	0
PP	-16.9244	145.767	0	0	0
PP	-16.9244	145.764	0	0	0
PP	-16.924	145.764	0	0	0
PP	-16.9239	145.764	0	0	0
PP	-16.9239	145.764	0	0	0
PP	-16.9239	145.764	0	0	0
PP	-16.9239	145.764	0	0	0
PP	-16.9239	145.766	0	0	0
PP	-16.9237	145.762	0	0	0
PP	-16.9236	145.763	0	0	0
PP	-16.9235	145.763	0	0	0
PP	-16.9235	145.762	0	0	0
PP	-16.9235	145.762	0	0	0
PP	-16.9234	145.763	0	0	0
PP	-16.9233	145.764	0	0	0
PP	-16.9233	145.764	0	0	0
PP	-16.9233	145.762	0	0	0
PP	-16.9233	145.762	0	0	0
PP	-16.9233	145.762	0	0	0
PP	-16.9232	145.764	0	0	0
PP	-16.9232	145.762	0	0	0
PP	-16.9232	145.762	0	0	0
PP	-16.9232	145.761	0	0	0
PP	-16.9232	145.766	0	0	0
PP	-16.9231	145.762	0	0	0
PP	-16.9231	145.761	0	0	0
PP	-16.9231	145.761	0	0	0
PP	-16.9231	145.761	0	0	0
PP	-16.9231	145.761	0	0	0
PP	-16.923	145.766	0	0	0
PP	-16.923	145.766	0	0	0
PP	-16.923	145.766	0	0	0
PP	-16.923	145.766	0	0	0
PP	-16.923	145.766	0	0	0
PP	-16.923	145.766	0	0	0
PP	-16.9229	145.763	0	0	0
PP	-16.9229	145.761	0	0	0
PP	-16.9229	145.765	0	0	0
PP	-16.9229	145.763	0	0	0
PP	-16.9228	145.762	0	0	0
PP	-16.9228	145.765	0	0	0
PP	-16.9228	145.761	0	0	0
PP	-16.9228	145.765	0	0	0
PP	-16.9227	145.762	0	0	0
PP	-16.9227	145.761	0	0	0
PP	-16.9227	145.763	0	0	0
PP	-16.9226	145.764	0	0	0
PP	-16.9226	145.762	0	0	0
PP	-16.9226	145.762	0	0	0
PP	-16.9226	145.762	0	0	0
PP	-16.9226	145.766	0	0	0
PP	-16.9226	145.764	0	0	0
PP	-16.9225	145.764	0	0	0
PP	-16.9224	145.764	0	0	0
PP	-16.9224	145.764	0	0	0
PP	-16.9224	145.763	0	0	0
PP	-16.9224	145.762	0	0	0
PP	-16.9224	145.766	0	0	0
PP	-16.9224	145.764	0	0	0
PP	-16.9223	145.763	0	0	0
PP	-16.9223	145.764	0	0	0
PP	-16.9222	145.762	0	0	0
PP	-16.9222	145.764	0	0	0
PP	-16.9221	145.764	0	0	0
PP	-16.9221	145.764	0	0	0
PP	-16.9221	145.763	0	0	0
PP	-16.9221	145.764	0	0	0
PP	-16.9219	145.763	0	0	0
PP	-16.9219	145.763	0	0	0
PP	-16.9219	145.763	0	0	0
PP	-16.9219	145.763	0	0	0
PP	-16.9218	145.766	0	0	0
PP	-16.9218	145.766	0	0	0
PP	-16.9218	145.766	0	0	0
PP	-16.9217	145.763	0	0	0
PP	-16.9217	145.763	0	0	0
PP	-16.9216	145.763	0	0	0
PP	-16.9216	145.763	0	0	0
PP	-16.9216	145.761	0	0	0
PP	-16.9216	145.763	0	0	0
PP	-16.9215	145.761	0	0	0
PP	-16.9215	145.764	0	0	0
PP	-16.9214	145.763	0	0	0
PP	-16.9214	145.764	0	0	0
PP	-16.9213	145.764	0	0	0
PP	-16.9213	145.763	0	0	0
PP	-16.9211	145.767	0	0	0
PP	-16.9211	145.765	0	0	0
PP	-16.921	145.76	0	0	0
PP	-16.9209	145.763	0	0	0
PP	-16.9209	145.76	0	0	0
PP	-16.9208	145.762	0	0	0
PP	-16.9206	145.764	0	0	0
PP	-16.9206	145.766	0	0	0
PP	-16.9206	145.763	0	0	0
PP	-16.9205	145.764	0	0	0
PP	-16.9205	145.762	0	0	0
PP	-16.9204	145.766	0	0	0
PP	-16.9204	145.762	0	0	0
PP	-16.9204	145.762	0	0	0
PP	-16.9204	145.762	0	0	0
PP	-16.9204	145.762	0	0	0
PP	-16.9204	145.762	0	0	0
PP	-16.9204	145.762	0	0	0
PP	-16.9204	145.762	0	0	0
PP	-16.9204	145.762	0	0	0
PP	-16.9204	145.762	0	0	0
PP	-16.9204	145.762	0	0	0
PP	-16.9204	145.762	0	0	0
PP	-16.9204	145.762	0	0	0
PP	-16.9204	145.762	0	0	0
PP	-16.9204	145.762	0	0	0
PP	-16.9204	145.762	0	0	0
PP	-16.9204	145.762	0	0	0
PP	-16.9204	145.762	0	0	0
PP	-16.9204	145.762	0	0	0
PP	-16.9204	145.762	0	0	0
PP	-16.9204	145.762	0	0	0
PP	-16.9204	145.762	0	0	0
PP	-16.9204	145.762	0	0	0
PP	-16.9204	145.762	0	0	0
PP	-16.9204	145.762	0	0	0
PP	-16.9204	145.762	0	0	0
PP	-16.9204	145.762	0	0	0
PP	-16.9204	145.762	0	0	0
PP	-16.9204	145.762	0	0	0
PP	-16.9204	145.762	0	0	0
PP	-16.9204	145.762	0	0	0
PP	-16.9204	145.762	0	0	0
PP	-16.9204	145.762	0	0	0
PP	-16.9204	145.762	0	0	0
PP	-16.9204	145.762	0	0	0
PP	-16.9204	145.762	0	0	0
PP	-16.9204	145.762	0	0	0
PP	-16.9204	145.762	0	0	0
PP	-16.9204	145.763	0	0	0
PP	-16.9204	145.766	0	0	0
PP	-16.9204	145.766	0	0	0
PP	-16.9203	145.766	0	0	0
PP	-16.9203	145.761	0	0	0
PP	-16.9203	145.766	0	0	0
PP	-16.9203	145.761	0	0	0
PP	-16.9203	145.761	0	0	0
PP	-16.9202	145.766	0	0	0
PP	-16.9202	145.764	0	0	0
PP	-16.9201	145.763	0	0	0
PP	-16.9201	145.761	0	0	0
PP	-16.92	145.765	0	0	0
PP	-16.92	145.766	0	0	0
PP	-16.9199	145.763	0	0	0
PP	-16.9199	145.762	0	0	0
PP	-16.9199	145.762	0	0	0
PP	-16.9198	145.766	0	0	0
PP	-16.9198	145.763	0	0	0
PP	-16.9198	145.764	0	0	0
PP	-16.9198	145.762	0	0	0
PP	-16.9198	145.765	0	0	0
PP	-16.9197	145.762	0	0	0
PP	-16.9197	145.762	0	0	0
PP	-16.9197	145.762	0	0	0
PP	-16.9197	145.764	0	0	0
PP	-16.9195	145.764	0	0	0
PP	-16.9195	145.762	0	0	0
PP	-16.9195	145.762	0	0	0
PP	-16.9195	145.763	0	0	0
PP	-16.9195	145.76	0	0	0
PP	-16.9195	145.76	0	0	0
PP	-16.9195	145.764	0	0	0
PP	-16.9194	145.764	0	0	0
PP	-16.9194	145.764	0	0	0
PP	-16.9194	145.762	0	0	0
PP	-16.9194	145.76	0	0	0
PP	-16.9194	145.764	0	0	0
PP	-16.9194	145.764	0	0	0
PP	-16.9193	145.76	0	0	0
PP	-16.9193	145.76	0	0	0
PP	-16.9193	145.76	0	0	0
PP	-16.9193	145.76	0	0	0
PP	-16.9192	145.76	0	0	0
PP	-16.9192	145.763	0	0	0
PP	-16.9192	145.76	0	0	0
PP	-16.9192	145.76	0	0	0
PP	-16.9191	145.76	0	0	0
PP	-16.9191	145.76	0	0	0
PP	-16.9191	145.764	0	0	0
PP	-16.9191	145.76	0	0	0
PP	-16.9191	145.76	0	0	0
PP	-16.919	145.76	0	0	0
PP	-16.919	145.76	0	0	0
PP	-16.9189	145.761	0	0	0
PP	-16.9189	145.761	0	0	0
PP	-16.9189	145.761	0	0	0
PP	-16.9189	145.763	0	0	0
PP	-16.9189	145.763	0	0	0
PP	-16.9188	145.761	0	0	0
PP	-16.9188	145.759	0	0	0
PP	-16.9188	145.762	0	0	0
PP	-16.9188	145.763	0	0	0
PP	-16.9188	145.763	0	0	0
PP	-16.9188	145.761	0	0	0
PP	-16.9188	145.759	0	0	0
PP	-16.9188	145.761	0	0	0
PP	-16.9188	145.761	0	0	0
PP	-16.9188	145.763	0	0	0
PP	-16.9187	145.763	0	0	0
PP	-16.9187	145.76	0	0	0
PP	-16.9187	145.761	0	0	0
PP	-16.9187	145.761	0	0	0
PP	-16.9186	145.761	0	0	0
PP	-16.9186	145.76	0	0	0
PP	-16.9185	145.76	0	0	0
PP	-16.9185	145.761	0	0	0
PP	-16.9183	145.76	0	0	0
PP	-16.9182	145.76	0	0	0
PP	-16.9181	145.76	0	0	0
PP	-16.9181	145.762	0	0	0
PP	-16.9181	145.76	0	0	0
PP	-16.9181	145.76	0	0	0
PP	-16.918	145.76	0	0	0
PP	-16.9179	145.76	0	0	0
PP	-16.9179	145.759	0	0	0
PP	-16.9179	145.761	0	0	0
PP	-16.9178	145.76	0	0	0
PP	-16.9178	145.76	0	0	0
PP	-16.9176	145.759	0	0	0
PP	-16.9173	145.763	0	0	0
PP	-16.9173	145.762	0	0	0
PP	-16.9172	145.761	0	0	0
PP	-16.9172	145.761	0	0	0
PP	-16.9171	145.762	0	0	0
PP	-16.9171	145.763	0	0	0
PP	-16.9171	145.761	0	0	0
PP	-16.9171	145.762	0	0	0
PP	-16.917	145.759	0	0	0
PP	-16.917	145.763	0	0	0
PP	-16.917	145.761	0	0	0
PP	-16.917	145.761	0	0	0
PP	-16.917	145.759	0	0	0
PP	-16.9169	145.76	0	0	0
PP	-16.9169	145.763	0	0	0
PP	-16.9167	145.758	0	0	0
PP	-16.9167	145.76	0	0	0
PP	-16.9167	145.76	0	0	0
PP	-16.9166	145.759	0	0	0
PP	-16.9165	145.758	0	0	0
PP	-16.9165	145.758	0	0	0
PP	-16.9164	145.758	0	0	0
PP	-16.9163	145.758	0	0	0
PP	-16.9163	145.758	0	0	0
PP	-16.9163	145.759	0	0	0
PP	-16.9162	145.759	0	0	0
PP	-16.9162	145.759	0	0	0
PP	-16.9162	145.758	0	0	0
PP	-16.9161	145.758	0	0	0
PP	-16.9159	145.762	0	0	0
PP	-16.9158	145.761	0	0	0
PP	-16.9158	145.757	0	0	0
PP	-16.9157	145.759	0	0	0
PP	-16.9156	145.761	0	0	0
PP	-16.9155	145.761	0	0	0
PP	-16.9154	145.761	0	0	0
PP	-16.9151	145.758	0	0	0
PP	-16.915	145.76	0	0	0
PP	-16.9148	145.758	0	0	0
PP	-16.9145	145.763	0	0	0
PP	-16.9144	145.763	0	0	0
PP	-16.9141	145.756	0	0	0
PP	-16.914	145.756	0	0	0
PP	-16.9138	145.756	0	0	0
PP	-16.9137	145.756	0	0	0
PP	-16.9133	145.756	0	0	0
PP	-16.9159	145.755	0	0	0
PP	-16.9189	145.767	0	0	0
PP	-16.9188	145.767	0	0	0
PP	-16.9114	145.761	0	0	0
PP	-16.9145	145.763	0	0	0
PP	-16.9143	145.763	0	0	0
PP	-16.9126	145.762	0	0	0
PP	-16.9125	145.762	0	0	0
PP	-16.9124	145.761	0	0	0
PP	-16.9122	145.761	0	0	0
PP	-16.9121	145.761	0	0	0
PP	-16.912	145.761	0	0	0
PP	-16.912	145.761	0	0	0
PP	-16.9116	145.761	0	0	0
PP	-16.9138	145.754	0	0	0
PP	-16.9144	145.754	0	0	0
PP	-16.9145	145.754	0	0	0
PP	-16.915	145.755	0	0	0
PP	-16.9156	145.754	0	0	0
PP	-16.916	145.755	0	0	0
PP	-16.9157	145.755	0	0	0
PP	-16.9156	145.755	0	0	0
PP	-16.9128	145.761	0	0	0
PP	-16.9125	145.762	0	0	0
PP	-16.917	145.756	0	0	0
PP	-16.9171	145.756	0	0	0
PP	-16.9172	145.756	0	0	0
PP	-16.9173	145.756	0	0	0
PP	-16.9167	145.755	0	0	0
PP	-16.9183	145.765	0	0	0
PP	-16.9185	145.765	0	0	0
PP	-16.918	145.765	0	0	0
PP	-16.9181	145.765	0	0	0
PP	-16.9178	145.765	0	0	0
PP	-16.9177	145.765	0	0	0
PP	-16.9159	145.763	0	0	0
PP	-16.9156	145.763	0	0	0
PP	-16.9156	145.754	0	0	0
PP	-16.914	145.763	0	0	0
PP	-16.9132	145.763	0	0	0
PP	-16.9141	145.763	0	0	0
PP	-16.9135	145.763	0	0	0
PP	-16.9261	145.762	0	0	0
PP	-16.9122	145.756	0	0	0
PP	-16.9123	145.756	0	0	0
PP	-16.9123	145.756	0	0	0
PP	-16.9109	145.759	0	0	0
PP	-16.911	145.759	0	0	0
PP	-16.9109	145.759	0	0	0
PP	-16.9117	145.76	0	0	0
PP	-16.9116	145.759	0	0	0
PP	-16.9105	145.758	0	0	0
PP	-16.9131	145.757	0	0	0
PP	-16.9128	145.757	0	0	0
PP	-16.9128	145.757	0	0	0
PP	-16.9123	145.756	0	0	0
PP	-16.9105	145.756	0	0	0
PP	-16.9103	145.756	0	0	0
PP	-16.9218	145.768	0	0	0
PP	-16.9219	145.768	0	0	0
PP	-16.923	145.766	0	0	0
PP	-16.9226	145.766	0	0	0
PP	-16.9188	145.767	0	0	0
PP	-16.9112	145.761	0	0	0
PP	-16.9195	145.768	0	0	0
PP	-16.9195	145.767	0	0	0
PP	-16.9196	145.767	0	0	0
PP	-16.9245	145.766	0	0	0
PP	-16.9155	145.757	0	0	0
PP	-16.9154	145.757	0	0	0
PP	-16.9151	145.757	0	0	0
PP	-16.9148	145.757	0	0	0
PP	-16.9149	145.757	0	0	0
PP	-16.9143	145.757	0	0	0
PP	-16.915	145.757	0	0	0
PP	-16.9144	145.757	0	0	0
PP	-16.9145	145.756	0	0	0
PP	-16.9145	145.756	0	0	0
PP	-16.9152	145.757	0	0	0
PP	-16.915	145.757	0	0	0
PP	-16.9163	145.767	0	0	0
PP	-16.9129	145.765	0	0	0
PP	-16.9219	145.772	0	0	0
PP	-16.913	145.757	0	0	0
PP	-16.9131	145.757	0	0	0
PP	-16.9132	145.757	0	0	0
PP	-16.9188	145.767	0	0	0
PP	-16.9184	145.767	0	0	0
PP	-16.9206	145.764	0.5	0	0
PP	-16.9279	145.768	0.5	0	0
PP	-16.9274	145.771	0.5	0	0
PP	-16.9273	145.77	0.5	0	0
PP	-16.9272	145.77	0.5	0	0
PP	-16.9267	145.771	0.5	0	0
PP	-16.9265	145.769	0.5	0	0
PP	-16.9264	145.77	0.5	0	0
PP	-16.9258	145.769	0.5	0	0
PP	-16.9256	145.766	0.5	0	0
PP	-16.9255	145.769	0.5	0	0
PP	-16.9249	145.768	0.5	0	0
PP	-16.9246	145.768	0.5	0	0
PP	-16.9239	145.762	0.5	0	0
PP	-16.9237	145.762	0.5	0	0
PP	-16.923	145.763	0.5	0	0
PP	-16.923	145.762	0.5	0	0
PP	-16.9229	145.761	0.5	0	0
PP	-16.9226	145.763	0.5	0	0
PP	-16.9226	145.763	0.5	0	0
PP	-16.9215	145.763	0.5	0	0
PP	-16.9214	145.761	0.5	0	0
PP	-16.9212	145.762	0.5	0	0
PP	-16.9212	145.763	0.5	0	0
PP	-16.921	145.763	0.5	0	0
PP	-16.9205	145.765	0.5	0	0
PP	-16.9203	145.766	0.5	0	0
PP	-16.9198	145.762	0.5	0	0
PP	-16.9194	145.764	0.5	0	0
PP	-16.9187	145.761	0.5	0	0
PP	-16.9185	145.759	0.5	0	0
PP	-16.9185	145.759	0.5	0	0
PP	-16.9174	145.759	0.5	0	0
PP	-16.917	145.758	0.5	0	0
PP	-16.9165	145.763	0.5	0	0
PP	-16.9164	145.76	0.5	0	0
PP	-16.9163	145.759	0.5	0	0
PP	-16.9152	145.755	0.5	0	0
PP	-16.9147	145.758	0.5	0	0
PP	-16.9146	145.757	0.5	0	0
PP	-16.9144	145.757	0.5	0	0
PP	-16.9153	145.757	0.5	0	0
PP	-16.9142	145.763	0.5	0	0
PP	-16.9147	145.755	0.5	0	0
PP	-16.9153	145.755	0.5	0	0
PP	-16.9154	145.755	0.5	0	0
PP	-16.9157	145.754	0.5	0	0
PP	-16.9165	145.755	0.5	0	0
PP	-16.9163	145.755	0.5	0	0
PP	-16.9182	145.765	0.5	0	0
PP	-16.9162	145.763	0.5	0	0
PP	-16.916	145.763	0.5	0	0
PP	-16.9158	145.763	0.5	0	0
PP	-16.9145	145.756	0.5	0	0
PP	-16.9146	145.756	0.5	0	0
PP	-16.9189	145.767	0.5	0	0
PP	-16.9196	145.764	1	0	0
PP	-16.9173	145.762	1	0	0
PP	-16.9206	145.762	0	0.5	0
PP	-16.9275	145.771	0	0.5	0
PP	-16.9272	145.771	0	0.5	0
PP	-16.927	145.77	0	0.5	0
PP	-16.927	145.77	0	0.5	0
PP	-16.9262	145.766	0	0.5	0
PP	-16.926	145.766	0	0.5	0
PP	-16.926	145.77	0	0.5	0
PP	-16.9259	145.766	0	0.5	0
PP	-16.9259	145.767	0	0.5	0
PP	-16.9259	145.766	0	0.5	0
PP	-16.9259	145.766	0	0.5	0
PP	-16.9258	145.769	0	0.5	0
PP	-16.9258	145.769	0	0.5	0
PP	-16.9258	145.766	0	0.5	0
PP	-16.9256	145.767	0	0.5	0
PP	-16.9256	145.766	0	0.5	0
PP	-16.9254	145.769	0	0.5	0
PP	-16.9253	145.768	0	0.5	0
PP	-16.9253	145.769	0	0.5	0
PP	-16.9251	145.766	0	0.5	0
PP	-16.9251	145.768	0	0.5	0
PP	-16.9251	145.768	0	0.5	0
PP	-16.925	145.769	0	0.5	0
PP	-16.9249	145.769	0	0.5	0
PP	-16.9246	145.768	0	0.5	0
PP	-16.9246	145.768	0	0.5	0
PP	-16.9234	145.763	0	0.5	0
PP	-16.9232	145.761	0	0.5	0
PP	-16.9231	145.762	0	0.5	0
PP	-16.9225	145.762	0	0.5	0
PP	-16.9224	145.763	0	0.5	0
PP	-16.9223	145.764	0	0.5	0
PP	-16.922	145.761	0	0.5	0
PP	-16.9219	145.768	0	0.5	0
PP	-16.9214	145.763	0	0.5	0
PP	-16.9212	145.764	0	0.5	0
PP	-16.9211	145.767	0	0.5	0
PP	-16.9208	145.76	0	0.5	0
PP	-16.9203	145.763	0	0.5	0
PP	-16.9203	145.763	0	0.5	0
PP	-16.9203	145.763	0	0.5	0
PP	-16.9203	145.763	0	0.5	0
PP	-16.9202	145.765	0	0.5	0
PP	-16.92	145.762	0	0.5	0
PP	-16.92	145.765	0	0.5	0
PP	-16.92	145.765	0	0.5	0
PP	-16.92	145.765	0	0.5	0
PP	-16.92	145.765	0	0.5	0
PP	-16.92	145.765	0	0.5	0
PP	-16.92	145.765	0	0.5	0
PP	-16.9199	145.761	0	0.5	0
PP	-16.9192	145.764	0	0.5	0
PP	-16.9191	145.759	0	0.5	0
PP	-16.9189	145.763	0	0.5	0
PP	-16.9185	145.761	0	0.5	0
PP	-16.9183	145.76	0	0.5	0
PP	-16.9181	145.76	0	0.5	0
PP	-16.9179	145.759	0	0.5	0
PP	-16.9175	145.759	0	0.5	0
PP	-16.9171	145.762	0	0.5	0
PP	-16.917	145.762	0	0.5	0
PP	-16.9167	145.76	0	0.5	0
PP	-16.9167	145.759	0	0.5	0
PP	-16.9166	145.763	0	0.5	0
PP	-16.9165	145.762	0	0.5	0
PP	-16.9164	145.762	0	0.5	0
PP	-16.9159	145.759	0	0.5	0
PP	-16.9158	145.759	0	0.5	0
PP	-16.9158	145.759	0	0.5	0
PP	-16.9158	145.759	0	0.5	0
PP	-16.9158	145.761	0	0.5	0
PP	-16.9157	145.759	0	0.5	0
PP	-16.9156	145.761	0	0.5	0
PP	-16.9154	145.761	0	0.5	0
PP	-16.9151	145.76	0	0.5	0
PP	-16.9149	145.76	0	0.5	0
PP	-16.9143	145.757	0	0.5	0
PP	-16.9139	145.76	0	0.5	0
PP	-16.9138	145.756	0	0.5	0
PP	-16.9123	145.761	0	0.5	0
PP	-16.9139	145.754	0	0.5	0
PP	-16.9146	145.753	0	0.5	0
PP	-16.9129	145.757	0	0.5	0
PP	-16.9243	145.767	1	0.5	0
PP	-16.9283	145.77	0	1	0
PP	-16.9283	145.767	0	1	0
PP	-16.9282	145.771	0	1	0
PP	-16.9281	145.769	0	1	0
PP	-16.928	145.771	0	1	0
PP	-16.9262	145.77	0	1	0
PP	-16.9259	145.767	0	1	0
PP	-16.9255	145.765	0	1	0
PP	-16.9251	145.77	0	1	0
PP	-16.9247	145.767	0	1	0
PP	-16.9247	145.767	0	1	0
PP	-16.9247	145.769	0	1	0
PP	-16.9247	145.769	0	1	0
PP	-16.9237	145.764	0	1	0
PP	-16.9237	145.764	0	1	0
PP	-16.9237	145.764	0	1	0
PP	-16.9237	145.764	0	1	0
PP	-16.9237	145.764	0	1	0
PP	-16.9237	145.764	0	1	0
PP	-16.9237	145.764	0	1	0
PP	-16.9237	145.764	0	1	0
PP	-16.9237	145.764	0	1	0
PP	-16.9237	145.764	0	1	0
PP	-16.9237	145.764	0	1	0
PP	-16.9237	145.764	0	1	0
PP	-16.9237	145.764	0	1	0
PP	-16.9237	145.764	0	1	0
PP	-16.9237	145.764	0	1	0
PP	-16.9237	145.764	0	1	0
PP	-16.9237	145.764	0	1	0
PP	-16.9234	145.763	0	1	0
PP	-16.9223	145.762	0	1	0
PP	-16.9222	145.767	0	1	0
PP	-16.9221	145.762	0	1	0
PP	-16.9218	145.768	0	1	0
PP	-16.9197	145.764	0	1	0
PP	-16.9195	145.762	0	1	0
PP	-16.9195	145.766	0	1	0
PP	-16.9195	145.766	0	1	0
PP	-16.9195	145.766	0	1	0
PP	-16.9195	145.766	0	1	0
PP	-16.9195	145.766	0	1	0
PP	-16.9195	145.766	0	1	0
PP	-16.9195	145.766	0	1	0
PP	-16.9195	145.766	0	1	0
PP	-16.9195	145.766	0	1	0
PP	-16.9195	145.766	0	1	0
PP	-16.9195	145.766	0	1	0
PP	-16.9195	145.766	0	1	0
PP	-16.9195	145.766	0	1	0
PP	-16.9195	145.766	0	1	0
PP	-16.9195	145.766	0	1	0
PP	-16.9195	145.766	0	1	0
PP	-16.9195	145.766	0	1	0
PP	-16.9195	145.766	0	1	0
PP	-16.9195	145.766	0	1	0
PP	-16.9191	145.765	0	1	0
PP	-16.9188	145.763	0	1	0
PP	-16.918	145.762	0	1	0
PP	-16.9179	145.764	0	1	0
PP	-16.9179	145.764	0	1	0
PP	-16.9179	145.764	0	1	0
PP	-16.9179	145.764	0	1	0
PP	-16.9179	145.764	0	1	0
PP	-16.9179	145.764	0	1	0
PP	-16.9173	145.762	0	1	0
PP	-16.9173	145.763	0	1	0
PP	-16.9203	145.763	0	1	0
PP	-16.9203	145.763	0	1	0
PP	-16.9164	145.764	0	1	0
PP	-16.9152	145.754	0	1	0
PP	-16.9143	145.763	0	1	0
PP	-16.9178	145.77	0	1	0
PP	-16.9215	145.768	0	1	0
PP	-16.9212	145.767	0	1	0
PP	-16.9211	145.767	0	1	0
PP	-16.9219	145.768	0	1	0
PP	-16.9191	145.768	0	1	0
PP	-16.919	145.767	0	1	0
PP	-16.9139	145.763	0	1	0
PP	-16.9143	145.757	0	1	0
PP	-16.9182	145.769	0	1	0
PP	-16.9179	145.77	0	1	0
PP	-16.9228	145.773	0	1	0
PP	-16.9159	145.767	0	1	0
PP	-16.9148	145.767	0	1	0
PP	-16.9127	145.765	0	1	0
PP	-16.9213	145.762	0.5	1	0
PP	-16.9166	145.759	0.5	1	0
PP	-16.9124	145.757	0.5	1	0
PP	-16.9295	145.769	1	1	0
PP	-16.9295	145.769	1	1	0
PP	-16.9289	145.768	1	1	0
PP	-16.9286	145.768	1	1	0
PP	-16.9279	145.769	1	1	0
PP	-16.9278	145.769	1	1	0
PP	-16.9277	145.771	1	1	0
PP	-16.9274	145.771	1	1	0
PP	-16.9273	145.77	1	1	0
PP	-16.9272	145.77	1	1	0
PP	-16.927	145.77	1	1	0
PP	-16.9267	145.771	1	1	0
PP	-16.9267	145.77	1	1	0
PP	-16.9267	145.77	1	1	0
PP	-16.9265	145.771	1	1	0
PP	-16.9265	145.771	1	1	0
PP	-16.9263	145.771	1	1	0
PP	-16.9261	145.766	1	1	0
PP	-16.9261	145.766	1	1	0
PP	-16.9261	145.766	1	1	0
PP	-16.9251	145.766	1	1	0
PP	-16.925	145.768	1	1	0
PP	-16.9245	145.768	1	1	0
PP	-16.9245	145.769	1	1	0
PP	-16.9245	145.766	1	1	0
PP	-16.9242	145.769	1	1	0
PP	-16.924	145.762	1	1	0
PP	-16.9236	145.767	1	1	0
PP	-16.9232	145.766	1	1	0
PP	-16.9232	145.763	1	1	0
PP	-16.9232	145.763	1	1	0
PP	-16.9219	145.762	1	1	0
PP	-16.9219	145.762	1	1	0
PP	-16.9214	145.767	1	1	0
PP	-16.9202	145.766	1	1	0
PP	-16.9178	145.759	1	1	0
PP	-16.9155	145.759	1	1	0
PP	-16.9151	145.758	1	1	0
PP	-16.9149	145.76	1	1	0
PP	-16.9149	145.76	1	1	0
PP	-16.9133	145.755	1	1	0
PP	-16.9244	145.774	1	1	0
PP	-16.9214	145.768	1	1	0
PP	-16.9208	145.769	1	1	0
PP	-16.9285	145.77	0	0	1
PP	-16.9285	145.769	0	0	1
PP	-16.9285	145.771	0	0	1
PP	-16.9283	145.77	0	0	1
PP	-16.9281	145.77	0	0	1
PP	-16.9278	145.769	0	0	1
PP	-16.9278	145.77	0	0	1
PP	-16.9277	145.769	0	0	1
PP	-16.9276	145.771	0	0	1
PP	-16.9276	145.769	0	0	1
PP	-16.9275	145.77	0	0	1
PP	-16.9274	145.77	0	0	1
PP	-16.9271	145.77	0	0	1
PP	-16.9271	145.77	0	0	1
PP	-16.9271	145.77	0	0	1
PP	-16.927	145.771	0	0	1
PP	-16.927	145.77	0	0	1
PP	-16.9269	145.77	0	0	1
PP	-16.9269	145.77	0	0	1
PP	-16.9266	145.769	0	0	1
PP	-16.9266	145.769	0	0	1
PP	-16.9263	145.769	0	0	1
PP	-16.926	145.766	0	0	1
PP	-16.9258	145.77	0	0	1
PP	-16.9257	145.766	0	0	1
PP	-16.9257	145.766	0	0	1
PP	-16.9257	145.77	0	0	1
PP	-16.9256	145.768	0	0	1
PP	-16.9255	145.767	0	0	1
PP	-16.9255	145.768	0	0	1
PP	-16.9253	145.768	0	0	1
PP	-16.925	145.765	0	0	1
PP	-16.9249	145.766	0	0	1
PP	-16.9248	145.765	0	0	1
PP	-16.9247	145.768	0	0	1
PP	-16.9245	145.768	0	0	1
PP	-16.9243	145.764	0	0	1
PP	-16.9243	145.768	0	0	1
PP	-16.9242	145.764	0	0	1
PP	-16.9236	145.763	0	0	1
PP	-16.9235	145.763	0	0	1
PP	-16.9234	145.764	0	0	1
PP	-16.9234	145.762	0	0	1
PP	-16.9232	145.764	0	0	1
PP	-16.9231	145.765	0	0	1
PP	-16.923	145.762	0	0	1
PP	-16.9228	145.762	0	0	1
PP	-16.9228	145.762	0	0	1
PP	-16.9228	145.766	0	0	1
PP	-16.9227	145.765	0	0	1
PP	-16.9227	145.762	0	0	1
PP	-16.9227	145.763	0	0	1
PP	-16.9226	145.764	0	0	1
PP	-16.9226	145.766	0	0	1
PP	-16.9226	145.762	0	0	1
PP	-16.9226	145.767	0	0	1
PP	-16.9225	145.764	0	0	1
PP	-16.9223	145.764	0	0	1
PP	-16.9223	145.764	0	0	1
PP	-16.9222	145.766	0	0	1
PP	-16.9221	145.768	0	0	1
PP	-16.9221	145.764	0	0	1
PP	-16.9221	145.763	0	0	1
PP	-16.9221	145.766	0	0	1
PP	-16.9221	145.766	0	0	1
PP	-16.9221	145.766	0	0	1
PP	-16.9221	145.766	0	0	1
PP	-16.9221	145.766	0	0	1
PP	-16.9221	145.766	0	0	1
PP	-16.922	145.766	0	0	1
PP	-16.9219	145.764	0	0	1
PP	-16.9218	145.761	0	0	1
PP	-16.9218	145.768	0	0	1
PP	-16.9217	145.761	0	0	1
PP	-16.9217	145.763	0	0	1
PP	-16.9217	145.765	0	0	1
PP	-16.9216	145.763	0	0	1
PP	-16.9216	145.765	0	0	1
PP	-16.9216	145.763	0	0	1
PP	-16.9216	145.763	0	0	1
PP	-16.9215	145.767	0	0	1
PP	-16.9214	145.764	0	0	1
PP	-16.9213	145.767	0	0	1
PP	-16.9213	145.767	0	0	1
PP	-16.9211	145.766	0	0	1
PP	-16.9211	145.761	0	0	1
PP	-16.9209	145.765	0	0	1
PP	-16.9208	145.765	0	0	1
PP	-16.9206	145.76	0	0	1
PP	-16.9206	145.766	0	0	1
PP	-16.9206	145.763	0	0	1
PP	-16.9204	145.763	0	0	1
PP	-16.92	145.761	0	0	1
PP	-16.9198	145.765	0	0	1
PP	-16.9197	145.766	0	0	1
PP	-16.9195	145.763	0	0	1
PP	-16.9193	145.759	0	0	1
PP	-16.9192	145.76	0	0	1
PP	-16.9192	145.764	0	0	1
PP	-16.9191	145.763	0	0	1
PP	-16.9191	145.763	0	0	1
PP	-16.9189	145.761	0	0	1
PP	-16.9188	145.761	0	0	1
PP	-16.9187	145.761	0	0	1
PP	-16.9187	145.761	0	0	1
PP	-16.9187	145.76	0	0	1
PP	-16.9185	145.759	0	0	1
PP	-16.9183	145.76	0	0	1
PP	-16.9182	145.759	0	0	1
PP	-16.9182	145.76	0	0	1
PP	-16.9181	145.762	0	0	1
PP	-16.9179	145.76	0	0	1
PP	-16.9179	145.763	0	0	1
PP	-16.9179	145.76	0	0	1
PP	-16.9178	145.762	0	0	1
PP	-16.9175	145.759	0	0	1
PP	-16.9175	145.759	0	0	1
PP	-16.9175	145.762	0	0	1
PP	-16.9174	145.763	0	0	1
PP	-16.9174	145.763	0	0	1
PP	-16.9174	145.763	0	0	1
PP	-16.9173	145.759	0	0	1
PP	-16.9172	145.76	0	0	1
PP	-16.9172	145.76	0	0	1
PP	-16.9172	145.762	0	0	1
PP	-16.9172	145.76	0	0	1
PP	-16.917	145.762	0	0	1
PP	-16.9166	145.758	0	0	1
PP	-16.9165	145.758	0	0	1
PP	-16.9164	145.758	0	0	1
PP	-16.9164	145.758	0	0	1
PP	-16.9162	145.759	0	0	1
PP	-16.9162	145.759	0	0	1
PP	-16.9161	145.757	0	0	1
PP	-16.9159	145.759	0	0	1
PP	-16.9158	145.759	0	0	1
PP	-16.9158	145.759	0	0	1
PP	-16.9158	145.757	0	0	1
PP	-16.9157	145.761	0	0	1
PP	-16.9156	145.757	0	0	1
PP	-16.9155	145.756	0	0	1
PP	-16.9154	145.762	0	0	1
PP	-16.9153	145.756	0	0	1
PP	-16.9152	145.758	0	0	1
PP	-16.9152	145.758	0	0	1
PP	-16.9152	145.76	0	0	1
PP	-16.9151	145.758	0	0	1
PP	-16.915	145.756	0	0	1
PP	-16.9147	145.758	0	0	1
PP	-16.9145	145.763	0	0	1
PP	-16.9133	145.762	0	0	1
PP	-16.9157	145.763	0	0	1
PP	-16.9138	145.753	0	0	1
PP	-16.9144	145.763	0	0	1
PP	-16.9119	145.761	0	0	1
PP	-16.9139	145.753	0	0	1
PP	-16.9144	145.753	0	0	1
PP	-16.9148	145.754	0	0	1
PP	-16.9149	145.754	0	0	1
PP	-16.915	145.754	0	0	1
PP	-16.9151	145.755	0	0	1
PP	-16.9155	145.754	0	0	1
PP	-16.9134	145.762	0	0	1
PP	-16.9134	145.762	0	0	1
PP	-16.9135	145.762	0	0	1
PP	-16.9127	145.762	0	0	1
PP	-16.9127	145.762	0	0	1
PP	-16.924	145.764	0	0	1
PP	-16.9157	145.754	0	0	1
PP	-16.9147	145.754	0	0	1
PP	-16.9146	145.753	0	0	1
PP	-16.9159	145.766	0	0	1
PP	-16.9113	145.759	0	0	1
PP	-16.9111	145.759	0	0	1
PP	-16.9106	145.759	0	0	1
PP	-16.9123	145.756	0	0	1
PP	-16.9226	145.766	0	0	1
PP	-16.9153	145.757	0	0	1
PP	-16.915	145.757	0	0	1
PP	-16.9173	145.769	0	0	1
PP	-16.9124	145.764	0	0	1
PP	-16.9126	145.764	0	0	1
PP	-16.9127	145.764	0	0	1
PP	-16.9131	145.757	0	0	1
PP	-16.9176	145.768	0	0	1
PP	-16.9204	145.768	0	0	1
PP	-16.9183	145.767	0	0	1
PP	-16.9184	145.767	0	0	1
PP	-16.9291	145.77	0.5	0	1
PP	-16.929	145.77	0.5	0	1
PP	-16.9256	145.77	0.5	0	1
PP	-16.9255	145.769	0.5	0	1
PP	-16.9255	145.765	0.5	0	1
PP	-16.9254	145.768	0.5	0	1
PP	-16.9247	145.766	0.5	0	1
PP	-16.9243	145.762	0.5	0	1
PP	-16.9238	145.762	0.5	0	1
PP	-16.9238	145.762	0.5	0	1
PP	-16.9233	145.762	0.5	0	1
PP	-16.9231	145.766	0.5	0	1
PP	-16.9227	145.761	0.5	0	1
PP	-16.9224	145.762	0.5	0	1
PP	-16.922	145.762	0.5	0	1
PP	-16.9213	145.765	0.5	0	1
PP	-16.9213	145.765	0.5	0	1
PP	-16.9211	145.763	0.5	0	1
PP	-16.9209	145.765	0.5	0	1
PP	-16.9207	145.764	0.5	0	1
PP	-16.92	145.765	0.5	0	1
PP	-16.9194	145.76	0.5	0	1
PP	-16.9186	145.761	0.5	0	1
PP	-16.9179	145.76	0.5	0	1
PP	-16.9173	145.759	0.5	0	1
PP	-16.9172	145.76	0.5	0	1
PP	-16.9171	145.76	0.5	0	1
PP	-16.9167	145.759	0.5	0	1
PP	-16.9166	145.758	0.5	0	1
PP	-16.9164	145.76	0.5	0	1
PP	-16.9161	145.758	0.5	0	1
PP	-16.9159	145.757	0.5	0	1
PP	-16.9157	145.756	0.5	0	1
PP	-16.9154	145.762	0.5	0	1
PP	-16.9154	145.762	0.5	0	1
PP	-16.9154	145.762	0.5	0	1
PP	-16.9154	145.762	0.5	0	1
PP	-16.9154	145.762	0.5	0	1
PP	-16.9154	145.762	0.5	0	1
PP	-16.9154	145.762	0.5	0	1
PP	-16.9154	145.762	0.5	0	1
PP	-16.9154	145.762	0.5	0	1
PP	-16.9154	145.762	0.5	0	1
PP	-16.9154	145.762	0.5	0	1
PP	-16.9154	145.762	0.5	0	1
PP	-16.9154	145.762	0.5	0	1
PP	-16.9154	145.762	0.5	0	1
PP	-16.9154	145.762	0.5	0	1
PP	-16.9154	145.762	0.5	0	1
PP	-16.9154	145.762	0.5	0	1
PP	-16.9154	145.762	0.5	0	1
PP	-16.9154	145.762	0.5	0	1
PP	-16.9152	145.756	0.5	0	1
PP	-16.915	145.762	0.5	0	1
PP	-16.9143	145.761	0.5	0	1
PP	-16.9143	145.757	0.5	0	1
PP	-16.914	145.756	0.5	0	1
PP	-16.9153	145.754	0.5	0	1
PP	-16.9165	145.764	0.5	0	1
PP	-16.9163	145.764	0.5	0	1
PP	-16.9137	145.754	0.5	0	1
PP	-16.9125	145.762	0.5	0	1
PP	-16.9147	145.754	0.5	0	1
PP	-16.9148	145.755	0.5	0	1
PP	-16.9149	145.754	0.5	0	1
PP	-16.9114	145.759	0.5	0	1
PP	-16.9126	145.757	0.5	0	1
PP	-16.9101	145.756	0.5	0	1
PP	-16.9223	145.766	0.5	0	1
PP	-16.9253	145.768	1	0	1
PP	-16.9252	145.77	1	0	1
PP	-16.9199	145.763	1	0	1
PP	-16.9163	145.76	1	0	1
PP	-16.9141	145.753	1	0	1
PP	-16.9169	145.769	1	0	1
PP	-16.927	145.77	0	0.5	1
PP	-16.9269	145.771	0	0.5	1
PP	-16.9262	145.769	0	0.5	1
PP	-16.9255	145.767	0	0.5	1
PP	-16.9255	145.768	0	0.5	1
PP	-16.9246	145.769	0	0.5	1
PP	-16.9236	145.762	0	0.5	1
PP	-16.9231	145.761	0	0.5	1
PP	-16.9223	145.766	0	0.5	1
PP	-16.9217	145.764	0	0.5	1
PP	-16.9211	145.765	0	0.5	1
PP	-16.921	145.765	0	0.5	1
PP	-16.9191	145.765	0	0.5	1
PP	-16.9188	145.765	0	0.5	1
PP	-16.9183	145.763	0	0.5	1
PP	-16.9181	145.764	0	0.5	1
PP	-16.9173	145.763	0	0.5	1
PP	-16.9167	145.76	0	0.5	1
PP	-16.916	145.758	0	0.5	1
PP	-16.9153	145.76	0	0.5	1
PP	-16.9152	145.76	0	0.5	1
PP	-16.9135	145.755	0	0.5	1
PP	-16.9133	145.762	0	0.5	1
PP	-16.9134	145.762	0	0.5	1
PP	-16.9268	145.771	0.5	0.5	1
PP	-16.9188	145.759	0.5	0.5	1
PP	-16.9154	145.762	0.5	0.5	1
PP	-16.9154	145.762	0.5	0.5	1
PP	-16.9154	145.762	0.5	0.5	1
PP	-16.9154	145.762	0.5	0.5	1
PP	-16.9154	145.762	0.5	0.5	1
PP	-16.9154	145.762	0.5	0.5	1
PP	-16.9154	145.762	0.5	0.5	1
PP	-16.9154	145.762	0.5	0.5	1
PP	-16.9154	145.762	0.5	0.5	1
PP	-16.9154	145.762	0.5	0.5	1
PP	-16.9154	145.762	0.5	0.5	1
PP	-16.9154	145.762	0.5	0.5	1
PP	-16.9154	145.762	0.5	0.5	1
PP	-16.9154	145.762	0.5	0.5	1
PP	-16.9154	145.762	0.5	0.5	1
PP	-16.9154	145.762	0.5	0.5	1
PP	-16.9154	145.762	0.5	0.5	1
PP	-16.9154	145.762	0.5	0.5	1
PP	-16.9154	145.762	0.5	0.5	1
PP	-16.9154	145.762	0.5	0.5	1
PP	-16.915	145.762	0.5	0.5	1
PP	-16.915	145.762	0.5	0.5	1
PP	-16.915	145.762	0.5	0.5	1
PP	-16.915	145.762	0.5	0.5	1
PP	-16.915	145.762	0.5	0.5	1
PP	-16.915	145.762	0.5	0.5	1
PP	-16.915	145.762	0.5	0.5	1
PP	-16.915	145.762	0.5	0.5	1
PP	-16.915	145.762	0.5	0.5	1
PP	-16.915	145.762	0.5	0.5	1
PP	-16.915	145.762	0.5	0.5	1
PP	-16.915	145.762	0.5	0.5	1
PP	-16.915	145.762	0.5	0.5	1
PP	-16.915	145.762	0.5	0.5	1
PP	-16.915	145.762	0.5	0.5	1
PP	-16.915	145.762	0.5	0.5	1
PP	-16.915	145.762	0.5	0.5	1
PP	-16.915	145.762	0.5	0.5	1
PP	-16.915	145.762	0.5	0.5	1
PP	-16.9296	145.769	0	1	1
PP	-16.929	145.769	0	1	1
PP	-16.9286	145.768	0	1	1
PP	-16.9285	145.763	0	1	1
PP	-16.9284	145.764	0	1	1
PP	-16.9283	145.771	0	1	1
PP	-16.9281	145.769	0	1	1
PP	-16.928	145.769	0	1	1
PP	-16.9277	145.769	0	1	1
PP	-16.9277	145.769	0	1	1
PP	-16.9277	145.769	0	1	1
PP	-16.9277	145.769	0	1	1
PP	-16.9269	145.771	0	1	1
PP	-16.9269	145.766	0	1	1
PP	-16.9267	145.77	0	1	1
PP	-16.9264	145.769	0	1	1
PP	-16.9263	145.77	0	1	1
PP	-16.926	145.771	0	1	1
PP	-16.9257	145.767	0	1	1
PP	-16.9255	145.767	0	1	1
PP	-16.9255	145.767	0	1	1
PP	-16.9255	145.767	0	1	1
PP	-16.9255	145.767	0	1	1
PP	-16.9255	145.765	0	1	1
PP	-16.9255	145.765	0	1	1
PP	-16.9255	145.765	0	1	1
PP	-16.9255	145.765	0	1	1
PP	-16.9253	145.765	0	1	1
PP	-16.9253	145.765	0	1	1
PP	-16.9253	145.765	0	1	1
PP	-16.9252	145.767	0	1	1
PP	-16.9251	145.765	0	1	1
PP	-16.9251	145.765	0	1	1
PP	-16.9249	145.765	0	1	1
PP	-16.9249	145.765	0	1	1
PP	-16.9248	145.766	0	1	1
PP	-16.9247	145.767	0	1	1
PP	-16.9247	145.767	0	1	1
PP	-16.9245	145.768	0	1	1
PP	-16.9245	145.768	0	1	1
PP	-16.9245	145.765	0	1	1
PP	-16.9244	145.766	0	1	1
PP	-16.9243	145.761	0	1	1
PP	-16.9243	145.761	0	1	1
PP	-16.9243	145.766	0	1	1
PP	-16.9242	145.761	0	1	1
PP	-16.9242	145.761	0	1	1
PP	-16.9242	145.761	0	1	1
PP	-16.9242	145.761	0	1	1
PP	-16.9241	145.764	0	1	1
PP	-16.9241	145.764	0	1	1
PP	-16.9241	145.764	0	1	1
PP	-16.9241	145.764	0	1	1
PP	-16.9241	145.764	0	1	1
PP	-16.9241	145.764	0	1	1
PP	-16.924	145.767	0	1	1
PP	-16.924	145.765	0	1	1
PP	-16.924	145.766	0	1	1
PP	-16.924	145.764	0	1	1
PP	-16.9239	145.765	0	1	1
PP	-16.9235	145.765	0	1	1
PP	-16.9235	145.765	0	1	1
PP	-16.9235	145.765	0	1	1
PP	-16.9235	145.765	0	1	1
PP	-16.9235	145.765	0	1	1
PP	-16.9235	145.765	0	1	1
PP	-16.9235	145.765	0	1	1
PP	-16.9235	145.765	0	1	1
PP	-16.9235	145.765	0	1	1
PP	-16.9235	145.765	0	1	1
PP	-16.9235	145.765	0	1	1
PP	-16.9235	145.765	0	1	1
PP	-16.9235	145.765	0	1	1
PP	-16.9235	145.765	0	1	1
PP	-16.9235	145.765	0	1	1
PP	-16.9235	145.765	0	1	1
PP	-16.9235	145.765	0	1	1
PP	-16.9235	145.765	0	1	1
PP	-16.9235	145.765	0	1	1
PP	-16.9235	145.765	0	1	1
PP	-16.9235	145.761	0	1	1
PP	-16.9235	145.761	0	1	1
PP	-16.9235	145.761	0	1	1
PP	-16.9235	145.761	0	1	1
PP	-16.9235	145.761	0	1	1
PP	-16.9235	145.761	0	1	1
PP	-16.9235	145.761	0	1	1
PP	-16.9235	145.761	0	1	1
PP	-16.9235	145.761	0	1	1
PP	-16.9235	145.761	0	1	1
PP	-16.9235	145.761	0	1	1
PP	-16.9235	145.761	0	1	1
PP	-16.9233	145.76	0	1	1
PP	-16.9233	145.76	0	1	1
PP	-16.9233	145.76	0	1	1
PP	-16.9233	145.76	0	1	1
PP	-16.9233	145.76	0	1	1
PP	-16.9233	145.76	0	1	1
PP	-16.9233	145.76	0	1	1
PP	-16.9233	145.76	0	1	1
PP	-16.9233	145.76	0	1	1
PP	-16.9233	145.76	0	1	1
PP	-16.9233	145.76	0	1	1
PP	-16.9233	145.76	0	1	1
PP	-16.9233	145.765	0	1	1
PP	-16.9233	145.765	0	1	1
PP	-16.9233	145.765	0	1	1
PP	-16.9233	145.765	0	1	1
PP	-16.9233	145.765	0	1	1
PP	-16.9233	145.765	0	1	1
PP	-16.9233	145.765	0	1	1
PP	-16.9233	145.765	0	1	1
PP	-16.9233	145.765	0	1	1
PP	-16.9233	145.765	0	1	1
PP	-16.9233	145.765	0	1	1
PP	-16.9233	145.765	0	1	1
PP	-16.9233	145.765	0	1	1
PP	-16.9233	145.765	0	1	1
PP	-16.9232	145.765	0	1	1
PP	-16.9231	145.765	0	1	1
PP	-16.9231	145.765	0	1	1
PP	-16.9231	145.765	0	1	1
PP	-16.9231	145.765	0	1	1
PP	-16.9231	145.765	0	1	1
PP	-16.9231	145.765	0	1	1
PP	-16.9231	145.765	0	1	1
PP	-16.9231	145.765	0	1	1
PP	-16.9231	145.765	0	1	1
PP	-16.9231	145.765	0	1	1
PP	-16.9231	145.765	0	1	1
PP	-16.9231	145.765	0	1	1
PP	-16.9231	145.765	0	1	1
PP	-16.9231	145.765	0	1	1
PP	-16.9231	145.765	0	1	1
PP	-16.9231	145.765	0	1	1
PP	-16.9231	145.765	0	1	1
PP	-16.9231	145.765	0	1	1
PP	-16.9231	145.765	0	1	1
PP	-16.9231	145.765	0	1	1
PP	-16.923	145.765	0	1	1
PP	-16.923	145.765	0	1	1
PP	-16.923	145.765	0	1	1
PP	-16.923	145.765	0	1	1
PP	-16.923	145.765	0	1	1
PP	-16.923	145.765	0	1	1
PP	-16.923	145.765	0	1	1
PP	-16.923	145.765	0	1	1
PP	-16.923	145.765	0	1	1
PP	-16.923	145.765	0	1	1
PP	-16.923	145.765	0	1	1
PP	-16.923	145.765	0	1	1
PP	-16.923	145.765	0	1	1
PP	-16.923	145.765	0	1	1
PP	-16.923	145.765	0	1	1
PP	-16.923	145.765	0	1	1
PP	-16.923	145.765	0	1	1
PP	-16.923	145.765	0	1	1
PP	-16.923	145.767	0	1	1
PP	-16.923	145.767	0	1	1
PP	-16.923	145.767	0	1	1
PP	-16.923	145.767	0	1	1
PP	-16.923	145.767	0	1	1
PP	-16.923	145.767	0	1	1
PP	-16.923	145.767	0	1	1
PP	-16.923	145.767	0	1	1
PP	-16.923	145.767	0	1	1
PP	-16.923	145.767	0	1	1
PP	-16.923	145.767	0	1	1
PP	-16.9229	145.767	0	1	1
PP	-16.9229	145.767	0	1	1
PP	-16.9228	145.767	0	1	1
PP	-16.9224	145.766	0	1	1
PP	-16.9224	145.766	0	1	1
PP	-16.9224	145.766	0	1	1
PP	-16.9224	145.766	0	1	1
PP	-16.9224	145.766	0	1	1
PP	-16.9224	145.766	0	1	1
PP	-16.9224	145.766	0	1	1
PP	-16.9224	145.766	0	1	1
PP	-16.9224	145.766	0	1	1
PP	-16.9224	145.766	0	1	1
PP	-16.9223	145.766	0	1	1
PP	-16.9223	145.766	0	1	1
PP	-16.9223	145.766	0	1	1
PP	-16.9223	145.766	0	1	1
PP	-16.9223	145.766	0	1	1
PP	-16.9223	145.766	0	1	1
PP	-16.9223	145.766	0	1	1
PP	-16.9223	145.766	0	1	1
PP	-16.9223	145.766	0	1	1
PP	-16.9223	145.766	0	1	1
PP	-16.9223	145.766	0	1	1
PP	-16.9223	145.766	0	1	1
PP	-16.9223	145.766	0	1	1
PP	-16.9223	145.766	0	1	1
PP	-16.9223	145.766	0	1	1
PP	-16.9223	145.766	0	1	1
PP	-16.9223	145.766	0	1	1
PP	-16.9223	145.766	0	1	1
PP	-16.9223	145.766	0	1	1
PP	-16.9223	145.766	0	1	1
PP	-16.9223	145.766	0	1	1
PP	-16.9223	145.766	0	1	1
PP	-16.9222	145.766	0	1	1
PP	-16.9222	145.766	0	1	1
PP	-16.9222	145.766	0	1	1
PP	-16.9222	145.766	0	1	1
PP	-16.9222	145.766	0	1	1
PP	-16.9222	145.766	0	1	1
PP	-16.9222	145.766	0	1	1
PP	-16.9222	145.766	0	1	1
PP	-16.9222	145.766	0	1	1
PP	-16.9222	145.766	0	1	1
PP	-16.9222	145.766	0	1	1
PP	-16.9222	145.766	0	1	1
PP	-16.9222	145.766	0	1	1
PP	-16.9222	145.766	0	1	1
PP	-16.9222	145.766	0	1	1
PP	-16.9216	145.764	0	1	1
PP	-16.9216	145.764	0	1	1
PP	-16.9216	145.764	0	1	1
PP	-16.9216	145.764	0	1	1
PP	-16.9216	145.764	0	1	1
PP	-16.9216	145.764	0	1	1
PP	-16.9215	145.767	0	1	1
PP	-16.9213	145.767	0	1	1
PP	-16.9213	145.761	0	1	1
PP	-16.9213	145.761	0	1	1
PP	-16.9213	145.761	0	1	1
PP	-16.9213	145.761	0	1	1
PP	-16.9213	145.761	0	1	1
PP	-16.9213	145.761	0	1	1
PP	-16.9213	145.761	0	1	1
PP	-16.9213	145.761	0	1	1
PP	-16.9213	145.761	0	1	1
PP	-16.9213	145.761	0	1	1
PP	-16.9212	145.763	0	1	1
PP	-16.9211	145.765	0	1	1
PP	-16.9211	145.765	0	1	1
PP	-16.9211	145.765	0	1	1
PP	-16.9211	145.765	0	1	1
PP	-16.9211	145.765	0	1	1
PP	-16.9211	145.765	0	1	1
PP	-16.9211	145.765	0	1	1
PP	-16.9211	145.765	0	1	1
PP	-16.9211	145.765	0	1	1
PP	-16.9211	145.765	0	1	1
PP	-16.9211	145.765	0	1	1
PP	-16.9211	145.765	0	1	1
PP	-16.9211	145.762	0	1	1
PP	-16.9211	145.766	0	1	1
PP	-16.9211	145.766	0	1	1
PP	-16.9211	145.766	0	1	1
PP	-16.9211	145.766	0	1	1
PP	-16.9211	145.766	0	1	1
PP	-16.9211	145.766	0	1	1
PP	-16.9211	145.762	0	1	1
PP	-16.9211	145.762	0	1	1
PP	-16.9211	145.762	0	1	1
PP	-16.9211	145.762	0	1	1
PP	-16.9211	145.762	0	1	1
PP	-16.9211	145.762	0	1	1
PP	-16.9211	145.762	0	1	1
PP	-16.9211	145.762	0	1	1
PP	-16.9211	145.762	0	1	1
PP	-16.9211	145.762	0	1	1
PP	-16.9211	145.762	0	1	1
PP	-16.9211	145.762	0	1	1
PP	-16.9211	145.762	0	1	1
PP	-16.9211	145.762	0	1	1
PP	-16.921	145.767	0	1	1
PP	-16.921	145.767	0	1	1
PP	-16.921	145.767	0	1	1
PP	-16.921	145.767	0	1	1
PP	-16.921	145.767	0	1	1
PP	-16.921	145.767	0	1	1
PP	-16.921	145.767	0	1	1
PP	-16.921	145.767	0	1	1
PP	-16.921	145.767	0	1	1
PP	-16.921	145.767	0	1	1
PP	-16.921	145.767	0	1	1
PP	-16.921	145.767	0	1	1
PP	-16.921	145.767	0	1	1
PP	-16.921	145.767	0	1	1
PP	-16.921	145.767	0	1	1
PP	-16.921	145.767	0	1	1
PP	-16.921	145.767	0	1	1
PP	-16.921	145.765	0	1	1
PP	-16.921	145.765	0	1	1
PP	-16.921	145.765	0	1	1
PP	-16.921	145.765	0	1	1
PP	-16.921	145.765	0	1	1
PP	-16.921	145.765	0	1	1
PP	-16.921	145.765	0	1	1
PP	-16.921	145.765	0	1	1
PP	-16.921	145.765	0	1	1
PP	-16.921	145.765	0	1	1
PP	-16.921	145.765	0	1	1
PP	-16.921	145.765	0	1	1
PP	-16.921	145.765	0	1	1
PP	-16.9209	145.762	0	1	1
PP	-16.9209	145.762	0	1	1
PP	-16.9209	145.762	0	1	1
PP	-16.9209	145.762	0	1	1
PP	-16.9209	145.762	0	1	1
PP	-16.9209	145.762	0	1	1
PP	-16.9209	145.762	0	1	1
PP	-16.9209	145.762	0	1	1
PP	-16.9209	145.765	0	1	1
PP	-16.9209	145.765	0	1	1
PP	-16.9209	145.765	0	1	1
PP	-16.9209	145.765	0	1	1
PP	-16.9209	145.765	0	1	1
PP	-16.9209	145.765	0	1	1
PP	-16.9207	145.762	0	1	1
PP	-16.9207	145.762	0	1	1
PP	-16.9207	145.762	0	1	1
PP	-16.9207	145.762	0	1	1
PP	-16.9207	145.762	0	1	1
PP	-16.9207	145.762	0	1	1
PP	-16.9207	145.762	0	1	1
PP	-16.9207	145.762	0	1	1
PP	-16.9207	145.762	0	1	1
PP	-16.9207	145.762	0	1	1
PP	-16.9207	145.762	0	1	1
PP	-16.9206	145.765	0	1	1
PP	-16.9206	145.765	0	1	1
PP	-16.9206	145.765	0	1	1
PP	-16.9206	145.765	0	1	1
PP	-16.9206	145.765	0	1	1
PP	-16.9206	145.765	0	1	1
PP	-16.9206	145.766	0	1	1
PP	-16.9206	145.766	0	1	1
PP	-16.9206	145.766	0	1	1
PP	-16.9206	145.766	0	1	1
PP	-16.9206	145.766	0	1	1
PP	-16.9206	145.766	0	1	1
PP	-16.9206	145.766	0	1	1
PP	-16.9206	145.766	0	1	1
PP	-16.9206	145.766	0	1	1
PP	-16.9205	145.764	0	1	1
PP	-16.9205	145.764	0	1	1
PP	-16.9205	145.764	0	1	1
PP	-16.9205	145.764	0	1	1
PP	-16.9205	145.764	0	1	1
PP	-16.9205	145.764	0	1	1
PP	-16.9205	145.764	0	1	1
PP	-16.9205	145.764	0	1	1
PP	-16.9205	145.764	0	1	1
PP	-16.9205	145.764	0	1	1
PP	-16.9205	145.764	0	1	1
PP	-16.9205	145.764	0	1	1
PP	-16.9205	145.764	0	1	1
PP	-16.9205	145.764	0	1	1
PP	-16.9205	145.767	0	1	1
PP	-16.9203	145.761	0	1	1
PP	-16.9203	145.761	0	1	1
PP	-16.9203	145.761	0	1	1
PP	-16.9203	145.761	0	1	1
PP	-16.9203	145.761	0	1	1
PP	-16.9203	145.761	0	1	1
PP	-16.9203	145.761	0	1	1
PP	-16.9203	145.761	0	1	1
PP	-16.9203	145.761	0	1	1
PP	-16.9203	145.761	0	1	1
PP	-16.9203	145.766	0	1	1
PP	-16.9203	145.766	0	1	1
PP	-16.9203	145.766	0	1	1
PP	-16.9203	145.766	0	1	1
PP	-16.9203	145.766	0	1	1
PP	-16.9203	145.766	0	1	1
PP	-16.9203	145.766	0	1	1
PP	-16.9203	145.766	0	1	1
PP	-16.9203	145.766	0	1	1
PP	-16.9203	145.766	0	1	1
PP	-16.9203	145.766	0	1	1
PP	-16.9203	145.766	0	1	1
PP	-16.9203	145.766	0	1	1
PP	-16.9203	145.766	0	1	1
PP	-16.9203	145.766	0	1	1
PP	-16.9203	145.766	0	1	1
PP	-16.9203	145.766	0	1	1
PP	-16.9203	145.766	0	1	1
PP	-16.9203	145.766	0	1	1
PP	-16.9203	145.766	0	1	1
PP	-16.9203	145.766	0	1	1
PP	-16.9202	145.766	0	1	1
PP	-16.9202	145.766	0	1	1
PP	-16.9202	145.766	0	1	1
PP	-16.9202	145.766	0	1	1
PP	-16.9202	145.766	0	1	1
PP	-16.9202	145.766	0	1	1
PP	-16.9202	145.766	0	1	1
PP	-16.9202	145.766	0	1	1
PP	-16.9202	145.766	0	1	1
PP	-16.9202	145.766	0	1	1
PP	-16.9202	145.766	0	1	1
PP	-16.9202	145.766	0	1	1
PP	-16.9202	145.766	0	1	1
PP	-16.9202	145.766	0	1	1
PP	-16.9202	145.766	0	1	1
PP	-16.9202	145.766	0	1	1
PP	-16.9201	145.763	0	1	1
PP	-16.9201	145.763	0	1	1
PP	-16.9201	145.763	0	1	1
PP	-16.92	145.761	0	1	1
PP	-16.92	145.761	0	1	1
PP	-16.92	145.761	0	1	1
PP	-16.92	145.761	0	1	1
PP	-16.92	145.761	0	1	1
PP	-16.92	145.761	0	1	1
PP	-16.92	145.761	0	1	1
PP	-16.92	145.761	0	1	1
PP	-16.92	145.762	0	1	1
PP	-16.92	145.762	0	1	1
PP	-16.92	145.762	0	1	1
PP	-16.92	145.762	0	1	1
PP	-16.92	145.762	0	1	1
PP	-16.92	145.762	0	1	1
PP	-16.92	145.762	0	1	1
PP	-16.92	145.762	0	1	1
PP	-16.92	145.762	0	1	1
PP	-16.9199	145.761	0	1	1
PP	-16.9199	145.761	0	1	1
PP	-16.9199	145.761	0	1	1
PP	-16.9199	145.761	0	1	1
PP	-16.9199	145.761	0	1	1
PP	-16.9199	145.761	0	1	1
PP	-16.9199	145.761	0	1	1
PP	-16.9199	145.761	0	1	1
PP	-16.9199	145.761	0	1	1
PP	-16.9199	145.764	0	1	1
PP	-16.9199	145.764	0	1	1
PP	-16.9199	145.764	0	1	1
PP	-16.9199	145.764	0	1	1
PP	-16.9199	145.764	0	1	1
PP	-16.9199	145.764	0	1	1
PP	-16.9199	145.764	0	1	1
PP	-16.9199	145.764	0	1	1
PP	-16.9199	145.764	0	1	1
PP	-16.9199	145.764	0	1	1
PP	-16.9199	145.764	0	1	1
PP	-16.9199	145.764	0	1	1
PP	-16.9199	145.764	0	1	1
PP	-16.9199	145.764	0	1	1
PP	-16.9199	145.764	0	1	1
PP	-16.9199	145.764	0	1	1
PP	-16.9199	145.764	0	1	1
PP	-16.9199	145.764	0	1	1
PP	-16.9199	145.764	0	1	1
PP	-16.9199	145.764	0	1	1
PP	-16.9197	145.762	0	1	1
PP	-16.9197	145.762	0	1	1
PP	-16.9197	145.762	0	1	1
PP	-16.9197	145.762	0	1	1
PP	-16.9196	145.762	0	1	1
PP	-16.9196	145.762	0	1	1
PP	-16.9196	145.762	0	1	1
PP	-16.9196	145.762	0	1	1
PP	-16.9196	145.762	0	1	1
PP	-16.9196	145.762	0	1	1
PP	-16.9196	145.762	0	1	1
PP	-16.9196	145.762	0	1	1
PP	-16.9196	145.762	0	1	1
PP	-16.9195	145.765	0	1	1
PP	-16.9195	145.765	0	1	1
PP	-16.9195	145.765	0	1	1
PP	-16.9195	145.765	0	1	1
PP	-16.9195	145.765	0	1	1
PP	-16.9195	145.765	0	1	1
PP	-16.9195	145.765	0	1	1
PP	-16.9195	145.765	0	1	1
PP	-16.9195	145.765	0	1	1
PP	-16.9195	145.765	0	1	1
PP	-16.9195	145.765	0	1	1
PP	-16.9195	145.765	0	1	1
PP	-16.9195	145.765	0	1	1
PP	-16.9195	145.765	0	1	1
PP	-16.9195	145.765	0	1	1
PP	-16.9195	145.765	0	1	1
PP	-16.9194	145.759	0	1	1
PP	-16.9194	145.759	0	1	1
PP	-16.9194	145.759	0	1	1
PP	-16.9194	145.759	0	1	1
PP	-16.9194	145.759	0	1	1
PP	-16.9194	145.759	0	1	1
PP	-16.9194	145.759	0	1	1
PP	-16.9194	145.759	0	1	1
PP	-16.9194	145.764	0	1	1
PP	-16.9194	145.764	0	1	1
PP	-16.9194	145.764	0	1	1
PP	-16.9194	145.764	0	1	1
PP	-16.9194	145.764	0	1	1
PP	-16.9194	145.764	0	1	1
PP	-16.9194	145.764	0	1	1
PP	-16.9194	145.764	0	1	1
PP	-16.9194	145.764	0	1	1
PP	-16.9194	145.764	0	1	1
PP	-16.9194	145.764	0	1	1
PP	-16.9194	145.764	0	1	1
PP	-16.9194	145.764	0	1	1
PP	-16.9194	145.764	0	1	1
PP	-16.9193	145.762	0	1	1
PP	-16.9193	145.762	0	1	1
PP	-16.9193	145.762	0	1	1
PP	-16.9193	145.762	0	1	1
PP	-16.9193	145.762	0	1	1
PP	-16.919	145.759	0	1	1
PP	-16.919	145.759	0	1	1
PP	-16.919	145.759	0	1	1
PP	-16.919	145.759	0	1	1
PP	-16.919	145.759	0	1	1
PP	-16.919	145.759	0	1	1
PP	-16.919	145.759	0	1	1
PP	-16.919	145.759	0	1	1
PP	-16.919	145.759	0	1	1
PP	-16.919	145.759	0	1	1
PP	-16.919	145.765	0	1	1
PP	-16.919	145.765	0	1	1
PP	-16.919	145.765	0	1	1
PP	-16.919	145.765	0	1	1
PP	-16.9189	145.765	0	1	1
PP	-16.9189	145.766	0	1	1
PP	-16.9188	145.765	0	1	1
PP	-16.9188	145.763	0	1	1
PP	-16.9188	145.763	0	1	1
PP	-16.9188	145.763	0	1	1
PP	-16.9188	145.763	0	1	1
PP	-16.9188	145.763	0	1	1
PP	-16.9188	145.763	0	1	1
PP	-16.9188	145.763	0	1	1
PP	-16.9188	145.763	0	1	1
PP	-16.9188	145.763	0	1	1
PP	-16.9186	145.765	0	1	1
PP	-16.9186	145.765	0	1	1
PP	-16.9186	145.765	0	1	1
PP	-16.9186	145.765	0	1	1
PP	-16.9186	145.765	0	1	1
PP	-16.9186	145.765	0	1	1
PP	-16.9186	145.764	0	1	1
PP	-16.9186	145.764	0	1	1
PP	-16.9186	145.764	0	1	1
PP	-16.9186	145.764	0	1	1
PP	-16.9186	145.764	0	1	1
PP	-16.9186	145.764	0	1	1
PP	-16.9186	145.764	0	1	1
PP	-16.9186	145.764	0	1	1
PP	-16.9186	145.764	0	1	1
PP	-16.9186	145.764	0	1	1
PP	-16.9186	145.764	0	1	1
PP	-16.9186	145.764	0	1	1
PP	-16.9186	145.764	0	1	1
PP	-16.9186	145.764	0	1	1
PP	-16.9186	145.764	0	1	1
PP	-16.9186	145.764	0	1	1
PP	-16.9186	145.764	0	1	1
PP	-16.9186	145.764	0	1	1
PP	-16.9186	145.764	0	1	1
PP	-16.9186	145.764	0	1	1
PP	-16.9186	145.764	0	1	1
PP	-16.9186	145.764	0	1	1
PP	-16.9186	145.764	0	1	1
PP	-16.9186	145.764	0	1	1
PP	-16.9186	145.764	0	1	1
PP	-16.9186	145.764	0	1	1
PP	-16.9186	145.764	0	1	1
PP	-16.9186	145.764	0	1	1
PP	-16.9186	145.764	0	1	1
PP	-16.9186	145.764	0	1	1
PP	-16.9186	145.764	0	1	1
PP	-16.9186	145.764	0	1	1
PP	-16.9186	145.764	0	1	1
PP	-16.9186	145.764	0	1	1
PP	-16.9186	145.764	0	1	1
PP	-16.9186	145.764	0	1	1
PP	-16.9186	145.764	0	1	1
PP	-16.9186	145.764	0	1	1
PP	-16.9186	145.764	0	1	1
PP	-16.9186	145.76	0	1	1
PP	-16.9186	145.76	0	1	1
PP	-16.9186	145.76	0	1	1
PP	-16.9186	145.76	0	1	1
PP	-16.9186	145.76	0	1	1
PP	-16.9186	145.76	0	1	1
PP	-16.9186	145.76	0	1	1
PP	-16.9186	145.76	0	1	1
PP	-16.9186	145.76	0	1	1
PP	-16.9186	145.76	0	1	1
PP	-16.9186	145.76	0	1	1
PP	-16.9186	145.76	0	1	1
PP	-16.9185	145.763	0	1	1
PP	-16.9185	145.763	0	1	1
PP	-16.9185	145.763	0	1	1
PP	-16.9185	145.763	0	1	1
PP	-16.9185	145.763	0	1	1
PP	-16.9185	145.763	0	1	1
PP	-16.9183	145.765	0	1	1
PP	-16.9182	145.762	0	1	1
PP	-16.9182	145.762	0	1	1
PP	-16.9182	145.762	0	1	1
PP	-16.9182	145.762	0	1	1
PP	-16.9182	145.765	0	1	1
PP	-16.9182	145.765	0	1	1
PP	-16.9182	145.765	0	1	1
PP	-16.9182	145.765	0	1	1
PP	-16.9182	145.765	0	1	1
PP	-16.9182	145.765	0	1	1
PP	-16.9182	145.765	0	1	1
PP	-16.9182	145.765	0	1	1
PP	-16.9182	145.765	0	1	1
PP	-16.9182	145.765	0	1	1
PP	-16.9182	145.765	0	1	1
PP	-16.9182	145.765	0	1	1
PP	-16.9182	145.765	0	1	1
PP	-16.9181	145.763	0	1	1
PP	-16.9181	145.763	0	1	1
PP	-16.9181	145.763	0	1	1
PP	-16.9181	145.763	0	1	1
PP	-16.9181	145.763	0	1	1
PP	-16.9181	145.763	0	1	1
PP	-16.9181	145.763	0	1	1
PP	-16.9181	145.763	0	1	1
PP	-16.9181	145.763	0	1	1
PP	-16.9181	145.763	0	1	1
PP	-16.9181	145.763	0	1	1
PP	-16.9181	145.763	0	1	1
PP	-16.9181	145.763	0	1	1
PP	-16.9181	145.763	0	1	1
PP	-16.9181	145.763	0	1	1
PP	-16.9181	145.763	0	1	1
PP	-16.9181	145.763	0	1	1
PP	-16.9181	145.763	0	1	1
PP	-16.9181	145.763	0	1	1
PP	-16.9181	145.763	0	1	1
PP	-16.9181	145.763	0	1	1
PP	-16.9181	145.763	0	1	1
PP	-16.9181	145.763	0	1	1
PP	-16.9181	145.763	0	1	1
PP	-16.9181	145.763	0	1	1
PP	-16.9181	145.763	0	1	1
PP	-16.9181	145.763	0	1	1
PP	-16.9181	145.763	0	1	1
PP	-16.9181	145.763	0	1	1
PP	-16.9181	145.763	0	1	1
PP	-16.9181	145.763	0	1	1
PP	-16.9181	145.763	0	1	1
PP	-16.9181	145.763	0	1	1
PP	-16.9181	145.763	0	1	1
PP	-16.9181	145.763	0	1	1
PP	-16.9181	145.763	0	1	1
PP	-16.9181	145.763	0	1	1
PP	-16.9181	145.763	0	1	1
PP	-16.9181	145.763	0	1	1
PP	-16.9181	145.763	0	1	1
PP	-16.9181	145.763	0	1	1
PP	-16.9181	145.763	0	1	1
PP	-16.9181	145.763	0	1	1
PP	-16.9181	145.763	0	1	1
PP	-16.9181	145.763	0	1	1
PP	-16.9181	145.763	0	1	1
PP	-16.9181	145.763	0	1	1
PP	-16.9181	145.763	0	1	1
PP	-16.918	145.761	0	1	1
PP	-16.918	145.761	0	1	1
PP	-16.918	145.761	0	1	1
PP	-16.918	145.761	0	1	1
PP	-16.918	145.761	0	1	1
PP	-16.918	145.761	0	1	1
PP	-16.918	145.761	0	1	1
PP	-16.918	145.761	0	1	1
PP	-16.918	145.761	0	1	1
PP	-16.918	145.761	0	1	1
PP	-16.918	145.761	0	1	1
PP	-16.918	145.761	0	1	1
PP	-16.918	145.761	0	1	1
PP	-16.918	145.761	0	1	1
PP	-16.918	145.761	0	1	1
PP	-16.918	145.761	0	1	1
PP	-16.918	145.761	0	1	1
PP	-16.918	145.761	0	1	1
PP	-16.918	145.761	0	1	1
PP	-16.918	145.761	0	1	1
PP	-16.9179	145.764	0	1	1
PP	-16.9179	145.764	0	1	1
PP	-16.9179	145.764	0	1	1
PP	-16.9179	145.764	0	1	1
PP	-16.9179	145.764	0	1	1
PP	-16.9179	145.764	0	1	1
PP	-16.9179	145.764	0	1	1
PP	-16.9179	145.764	0	1	1
PP	-16.9179	145.764	0	1	1
PP	-16.9179	145.764	0	1	1
PP	-16.9179	145.764	0	1	1
PP	-16.9179	145.764	0	1	1
PP	-16.9179	145.764	0	1	1
PP	-16.9178	145.762	0	1	1
PP	-16.9178	145.762	0	1	1
PP	-16.9178	145.762	0	1	1
PP	-16.9178	145.762	0	1	1
PP	-16.9178	145.762	0	1	1
PP	-16.9178	145.762	0	1	1
PP	-16.9178	145.762	0	1	1
PP	-16.9178	145.762	0	1	1
PP	-16.9178	145.762	0	1	1
PP	-16.9178	145.762	0	1	1
PP	-16.9178	145.762	0	1	1
PP	-16.9178	145.762	0	1	1
PP	-16.9178	145.762	0	1	1
PP	-16.9178	145.762	0	1	1
PP	-16.9178	145.762	0	1	1
PP	-16.9178	145.762	0	1	1
PP	-16.9178	145.762	0	1	1
PP	-16.9178	145.762	0	1	1
PP	-16.9178	145.762	0	1	1
PP	-16.9178	145.761	0	1	1
PP	-16.9178	145.761	0	1	1
PP	-16.9178	145.761	0	1	1
PP	-16.9178	145.761	0	1	1
PP	-16.9178	145.761	0	1	1
PP	-16.9178	145.761	0	1	1
PP	-16.9177	145.762	0	1	1
PP	-16.9177	145.762	0	1	1
PP	-16.9177	145.762	0	1	1
PP	-16.9177	145.762	0	1	1
PP	-16.9177	145.762	0	1	1
PP	-16.9177	145.762	0	1	1
PP	-16.9177	145.762	0	1	1
PP	-16.9177	145.762	0	1	1
PP	-16.9177	145.762	0	1	1
PP	-16.9177	145.762	0	1	1
PP	-16.9177	145.762	0	1	1
PP	-16.9177	145.762	0	1	1
PP	-16.9177	145.762	0	1	1
PP	-16.9177	145.762	0	1	1
PP	-16.9177	145.762	0	1	1
PP	-16.9177	145.762	0	1	1
PP	-16.9177	145.762	0	1	1
PP	-16.9177	145.762	0	1	1
PP	-16.9177	145.762	0	1	1
PP	-16.9177	145.762	0	1	1
PP	-16.9177	145.762	0	1	1
PP	-16.9177	145.762	0	1	1
PP	-16.9177	145.762	0	1	1
PP	-16.9177	145.762	0	1	1
PP	-16.9177	145.762	0	1	1
PP	-16.9177	145.762	0	1	1
PP	-16.9177	145.762	0	1	1
PP	-16.9177	145.762	0	1	1
PP	-16.9177	145.762	0	1	1
PP	-16.9177	145.762	0	1	1
PP	-16.9176	145.76	0	1	1
PP	-16.9176	145.76	0	1	1
PP	-16.9176	145.76	0	1	1
PP	-16.9176	145.76	0	1	1
PP	-16.9176	145.76	0	1	1
PP	-16.9176	145.76	0	1	1
PP	-16.9176	145.76	0	1	1
PP	-16.9176	145.76	0	1	1
PP	-16.9176	145.76	0	1	1
PP	-16.9176	145.76	0	1	1
PP	-16.9176	145.76	0	1	1
PP	-16.9176	145.76	0	1	1
PP	-16.9175	145.762	0	1	1
PP	-16.9175	145.762	0	1	1
PP	-16.9175	145.762	0	1	1
PP	-16.9175	145.762	0	1	1
PP	-16.9175	145.762	0	1	1
PP	-16.9175	145.762	0	1	1
PP	-16.9175	145.762	0	1	1
PP	-16.9175	145.762	0	1	1
PP	-16.9175	145.762	0	1	1
PP	-16.9175	145.762	0	1	1
PP	-16.9175	145.762	0	1	1
PP	-16.9175	145.762	0	1	1
PP	-16.9175	145.762	0	1	1
PP	-16.9175	145.762	0	1	1
PP	-16.9175	145.762	0	1	1
PP	-16.9175	145.762	0	1	1
PP	-16.9175	145.762	0	1	1
PP	-16.9175	145.762	0	1	1
PP	-16.9175	145.762	0	1	1
PP	-16.9175	145.762	0	1	1
PP	-16.9175	145.762	0	1	1
PP	-16.9175	145.762	0	1	1
PP	-16.9175	145.762	0	1	1
PP	-16.9175	145.762	0	1	1
PP	-16.9172	145.762	0	1	1
PP	-16.9172	145.762	0	1	1
PP	-16.9172	145.762	0	1	1
PP	-16.9172	145.762	0	1	1
PP	-16.9172	145.762	0	1	1
PP	-16.9172	145.762	0	1	1
PP	-16.9172	145.762	0	1	1
PP	-16.9172	145.762	0	1	1
PP	-16.9172	145.762	0	1	1
PP	-16.9172	145.762	0	1	1
PP	-16.917	145.76	0	1	1
PP	-16.917	145.76	0	1	1
PP	-16.917	145.76	0	1	1
PP	-16.917	145.76	0	1	1
PP	-16.917	145.76	0	1	1
PP	-16.917	145.76	0	1	1
PP	-16.9169	145.76	0	1	1
PP	-16.9169	145.761	0	1	1
PP	-16.9169	145.761	0	1	1
PP	-16.9169	145.761	0	1	1
PP	-16.9169	145.761	0	1	1
PP	-16.9169	145.761	0	1	1
PP	-16.9169	145.761	0	1	1
PP	-16.9169	145.761	0	1	1
PP	-16.9169	145.761	0	1	1
PP	-16.9166	145.76	0	1	1
PP	-16.9156	145.757	0	1	1
PP	-16.9156	145.757	0	1	1
PP	-16.9156	145.757	0	1	1
PP	-16.9156	145.757	0	1	1
PP	-16.9156	145.757	0	1	1
PP	-16.9156	145.757	0	1	1
PP	-16.9156	145.757	0	1	1
PP	-16.9156	145.757	0	1	1
PP	-16.9156	145.757	0	1	1
PP	-16.9156	145.757	0	1	1
PP	-16.9156	145.757	0	1	1
PP	-16.9156	145.757	0	1	1
PP	-16.9156	145.757	0	1	1
PP	-16.9156	145.757	0	1	1
PP	-16.9156	145.757	0	1	1
PP	-16.9152	145.758	0	1	1
PP	-16.9152	145.758	0	1	1
PP	-16.9152	145.758	0	1	1
PP	-16.9152	145.758	0	1	1
PP	-16.9152	145.758	0	1	1
PP	-16.9152	145.758	0	1	1
PP	-16.9152	145.758	0	1	1
PP	-16.9152	145.758	0	1	1
PP	-16.9152	145.758	0	1	1
PP	-16.9152	145.758	0	1	1
PP	-16.9152	145.758	0	1	1
PP	-16.9152	145.758	0	1	1
PP	-16.915	145.757	0	1	1
PP	-16.915	145.757	0	1	1
PP	-16.915	145.757	0	1	1
PP	-16.915	145.757	0	1	1
PP	-16.915	145.757	0	1	1
PP	-16.915	145.757	0	1	1
PP	-16.915	145.757	0	1	1
PP	-16.915	145.757	0	1	1
PP	-16.915	145.757	0	1	1
PP	-16.915	145.757	0	1	1
PP	-16.9149	145.758	0	1	1
PP	-16.9149	145.758	0	1	1
PP	-16.9149	145.758	0	1	1
PP	-16.9149	145.758	0	1	1
PP	-16.9149	145.758	0	1	1
PP	-16.9149	145.758	0	1	1
PP	-16.9149	145.758	0	1	1
PP	-16.9149	145.758	0	1	1
PP	-16.9149	145.758	0	1	1
PP	-16.9149	145.758	0	1	1
PP	-16.9149	145.755	0	1	1
PP	-16.9149	145.755	0	1	1
PP	-16.9149	145.755	0	1	1
PP	-16.9149	145.755	0	1	1
PP	-16.9149	145.755	0	1	1
PP	-16.9149	145.755	0	1	1
PP	-16.9149	145.755	0	1	1
PP	-16.9149	145.755	0	1	1
PP	-16.9149	145.755	0	1	1
PP	-16.9149	145.755	0	1	1
PP	-16.9149	145.755	0	1	1
PP	-16.9149	145.755	0	1	1
PP	-16.9149	145.755	0	1	1
PP	-16.9149	145.755	0	1	1
PP	-16.9149	145.755	0	1	1
PP	-16.9149	145.755	0	1	1
PP	-16.9149	145.755	0	1	1
PP	-16.9149	145.755	0	1	1
PP	-16.9149	145.755	0	1	1
PP	-16.9149	145.755	0	1	1
PP	-16.9149	145.755	0	1	1
PP	-16.9149	145.755	0	1	1
PP	-16.9149	145.755	0	1	1
PP	-16.9149	145.755	0	1	1
PP	-16.9149	145.755	0	1	1
PP	-16.9149	145.755	0	1	1
PP	-16.9149	145.755	0	1	1
PP	-16.9149	145.755	0	1	1
PP	-16.9149	145.755	0	1	1
PP	-16.9149	145.755	0	1	1
PP	-16.9149	145.755	0	1	1
PP	-16.9149	145.755	0	1	1
PP	-16.9149	145.755	0	1	1
PP	-16.9149	145.755	0	1	1
PP	-16.9149	145.755	0	1	1
PP	-16.9149	145.755	0	1	1
PP	-16.9149	145.755	0	1	1
PP	-16.9149	145.755	0	1	1
PP	-16.9149	145.755	0	1	1
PP	-16.9149	145.755	0	1	1
PP	-16.9148	145.757	0	1	1
PP	-16.9148	145.757	0	1	1
PP	-16.9148	145.757	0	1	1
PP	-16.9148	145.757	0	1	1
PP	-16.9148	145.757	0	1	1
PP	-16.9148	145.757	0	1	1
PP	-16.9148	145.757	0	1	1
PP	-16.9148	145.757	0	1	1
PP	-16.9148	145.757	0	1	1
PP	-16.9148	145.757	0	1	1
PP	-16.9146	145.755	0	1	1
PP	-16.9146	145.755	0	1	1
PP	-16.9146	145.755	0	1	1
PP	-16.9146	145.755	0	1	1
PP	-16.9146	145.755	0	1	1
PP	-16.9146	145.755	0	1	1
PP	-16.9146	145.755	0	1	1
PP	-16.9146	145.755	0	1	1
PP	-16.9146	145.755	0	1	1
PP	-16.9146	145.755	0	1	1
PP	-16.9146	145.755	0	1	1
PP	-16.9146	145.755	0	1	1
PP	-16.9146	145.755	0	1	1
PP	-16.9146	145.755	0	1	1
PP	-16.9146	145.755	0	1	1
PP	-16.9143	145.756	0	1	1
PP	-16.9143	145.756	0	1	1
PP	-16.9143	145.756	0	1	1
PP	-16.9143	145.756	0	1	1
[truncated: 389 more rows]
