# Supplementary material for: Local introduction and heterogeneous spatial spread of dengue-suppressing Wolbachia through an urban population of Aedes aegypti
Source: PLoS Biol. 2017 May 30;15(5):e2001894. doi: 10.1371/journal.pbio.2001894 (PMC5448718; doi:10.1371/journal.pbio.2001894)
Supplement: S2 Data — (TXT) [file pbio.2001894.s017.txt]

ReadMe for Trap Collections (EHW, PP and WC) and Housing Data (EHW and PP).xlsx


The data are in five worksheets
1) trap collections ehw
2) trap collections pp
3) trap collections wc
4) housing data ehw
5) housing data pp


Worksheets 1-3 detail trap collections. Each row describes a single observation of a BG trap at a specific date.

Each observation is recorded as follows: 
(site, date, lat, long, aegypti, wolbachia)

"site" is the collection site (ehw, pp, wc).

"date" is the date of observation.

"lat" and "long" describe the latitude and longitude of the observed trap in decimal degrees.

"aegypti" is the number of Aedes aegypti collected and screened for wMel Wolbachia at that point of observation.

"wolbachia" is the number of Aedes aegypti positive for wMel Wolbachia at that point of observation.


Worksheets 4-5 detail house data used in GLMMs (Supplementary Information S2 Text). Each row describes the housing characteristics of a dwelling.

Each observation is recorded as follows: 
(site, lat, long, height, material, screen)

"site" is the collection site (ehw, pp).

"lat" and "long" describe the latitude and longitude of the dwelling in decimal degrees.

"height" describes the dwelling height, scored according to Supplementary Information S2 Text.

"material" describes the construction material/s of the dwelling, scored according to Supplementary Information S2 Text.

"screen" describes whether the dwelling has intact window screens, scored according to Supplementary Information S2 Text.
